# Supplementary material for: Piezo1 is the cardiac mechanosensor that initiates the cardiomyocyte hypertrophic response to pressure overload in adult mice
Source: Nat Cardiovasc Res. 2022 Jun 13;1(6):577–91. doi: 10.1038/s44161-022-00082-0 (PMC11358016; doi:10.1038/s44161-022-00082-0)
Supplement: Supplementary file 3 — Statistical source data for Supplementary Fig. 2 and Supplementary Tables 1 and 2. [file 44161_2022_82_MOESM3_ESM.xlsx]

## Sheet: Supplementary Fig2
	Sham-operated hearts
Supplementary Fig2B	Cytoplasmic	CaMKII
	αMHC-MCM+/-	0.427625	0.607068	0.625665	0.756902	0.765685	0.969144
	Piezo1 KO	0.85073	0.905233	0.598215	0.517596	0.576319	0.511389
							p=	0.7615
Supplementary Fig2C	Nuclear	CaMKII
	αMHC-MCM+/-	1.12078	0.856994	0.843771	0.85229	0.824587	0.935607
	Piezo1 KO	0.931404	0.85927	0.829559	1.0606	1.19293	1.13884
							p=	0.2396

## Sheet: Supplementary table1
Anatomical parameter		2 days
BW (g)		Sham								TAC							p=
	WT	30	29.6	28	31	29	30.9	29.8		31	27.8	30	27	31	28.6	29.5	0.8617
	P1-Tdtomato	31	28.4	28.8	30.7	28.3	29.8			29	28	29.2	28.2	30	28.2	29	0.4385
HW (mg)	WT	142	138	135	137	120	127	130		136	132	141	119	130	130	135	0.9972
	P1-Tdtomato	149	140	128	145	120	129			125	135	146	128	129	133	131	0.9301
LVW (mg)	WT	109	92	90	117	89	95	98		92	95	118	85	98	90	95	0.9677
	P1-Tdtomato	104	90	92	115	90	93			92	97	116	90	95	97	98	0.9997
HW/BW (mg/g)	WT	4.73333	4.66216	4.82143	4.41936	4.13793	4.11003	4.36242		4.3871	4.7482	4.7	4.40741	4.19355	4.54545	4.57627	0.8621
	P1-Tdtomato	4.80645	4.92958	4.44444	4.72313	4.24028	4.32886			4.31034	4.82143	5	4.25532	4.3	4.71631	4.51724	0.9868
LVW/BW (mg/g)	WT	3.63333	3.10811	3.21429	3.77419	3.06897	3.07443	3.28859		2.96774	3.41727	3.93333	3.14815	3.16129	3.14685	3.22034	0.9986
	P1-Tdtomato	3.35484	3.16901	3.19444	3.74593	3.18021	3.1208			3.17241	3.46429	3.9726	3.19149	3.16667	3.43972	3.37931	0.9109
LVW/TL (mg/mm)	WT	6.26437	5.31792	5.17241	6.68571	5.11494	5.45977	5.6		5.25714	5.45977	6.78161	4.88506	5.6	5.17241	5.42857	0.9617
	P1-Tdtomato	5.97701	5.20231	5.31792	6.60919	5.20231	5.34483			5.28736	5.60694	6.7052	5.20231	5.45977	5.60694	5.63218	0.9995
LW/BW (mg/g)	WT	4.9	4.93243	5.28571	4.74194	5.03448	4.62783	4.86577		4.74194	5.2518	4.9	5.37037	4.77419	5.06993	4.98305	0.7593
	P1-Tdtomato	4.74194	5.10563	5.03472	4.7557	5.19435	4.93289			5	5.21429	5.03425	5.14184	4.9	5.14184	5.06897	0.7263

## Sheet: Supplementary table2
	P1fl/flMCM+/--Oil					P1 KO-Tam 30mg				p=		P1 KO-Tam 50mg				p=		MCM+/--Tam 50mg				p=		P1 KO-Tam 100mg				p=		MCM+/--Tam 100mg				p=
BW	28.04	28	27.9	30		28.3	27.6	29.1	29.4	>0.9999		30	27.2	28.1	32.8	0.9742		27.8	26.8	27.6	31.3	>0.9999		27	28	28	33	0.999		31	27	32	30	0.8847
HR	458	436	470	465		554	476	474	454	0.7046		462	455	509	428	0.9997		474	451	442	387	0.9565		400	341	386.001	415	0.0478		387	356.987	390	400	0.04
LVEDV	71.8842	89.2345	86.9798	81.0605		82.686	74.879	80.8353	69.5616	0.9958		131.055	131.21	129.877	159.715	0.0008		118.42	133.045	145.035	133.777	0.0022		133	133	131	167	0.0004		134	118	156	177	0.0002
LVEDSV	29.3922	35.1195	30.4567	22.4398		30.5124	26.8147	25.1583	29.1601	>0.9999		115.324	109.342	100.346	132.205	<0.0001		109.33	112.127	131.906	115.067	<0.0001		112	112	115	141	<0.0001		115	109	132	143	<0.0001
LVEF	56.7669	64.1149	55.877	58.6208		52.1736	56.8912	55.677	60.3412	0.8217		15.7314	15.4834	16.8791	11.7743	<0.0001		12.9871	15.7338	13.1286	18.71	<0.0001		9.5	9.5	7.3	12	<0.0001		7.5	8	12	15	<0.0001
CO	19.4614	27.9541	23.6271	27.2587		28.9042	22.8786	26.3909	18.3423	>0.9999		12.0036	19.2285	14.0525	17.2245	0.0165		12.7897	13.9878	14.6786	17.349	0.0073		16	16	12	14	0.0061		14	10	17	19	0.0095
h	0.865955	0.795413	0.75938	0.784318		0.870939	0.806593	0.829887	0.758583	0.998		0.703615	0.900127	0.731485	0.716677	0.891		0.665509	0.764714	0.763963	0.71321	0.3504		0.76	0.75	0.76	0.74	0.7551		0.71	0.66	0.71	0.7	0.0795
r	1.92966	2.19868	2.0274	1.99623		2.03937	1.90492	1.95775	1.92437	0.7272		2.57019	2.71703	2.61007	2.59435	<0.0001		2.37918	2.5014	2.48545	2.60017	<0.0001		2.5	2.49	2.5	2.6	<0.0001		2.6	2.4	2.59	2.57	<0.0001
h/r	0.421987	0.361769	0.374559	0.3929		0.427062	0.423426	0.423899	0.394197	0.2883		0.27376	0.331291	0.280255	0.276245	<0.0001		0.279722	0.305714	0.307375	0.274293	<0.0001		0.3	0.31	0.3	0.28	<0.0001		0.27	0.28	0.27	0.27	<0.0001
LV mass	82.9437	89.0267	81.2291	80.0213		89.9898	80.6782	87.2102	68.9338	>0.9999		85.656	143.518	110.483	105.451	0.1581		89.9867	98.4711	108.006	87.6256	0.8475		98.5	98.5	86	110	0.7442		88	99	106	143	0.2243
