# Supplementary material for: Piezo1 is the cardiac mechanosensor that initiates the cardiomyocyte hypertrophic response to pressure overload in adult mice
Source: Nat Cardiovasc Res. 2022 Jun 13;1(6):577–91. doi: 10.1038/s44161-022-00082-0 (PMC11358016; doi:10.1038/s44161-022-00082-0)
Supplement: Supplementary file 4 — Statistical source data. [file 44161_2022_82_MOESM4_ESM.xlsx]

## Sheet: Sheet1
Fig1A
	Piezo1 mRNA
CMs	0.35	0.23	0.29
Heart	1.52	1.48	1.3
Aorta	1.72	1.6	1.3
Lung	23	24	24.7
Fig1C
	Piezo1 protein
CMs	0.67786	0.569269	0.622033
Heart	1.10927	1.16019	1.23757
Aorta	2.27888	2.90222	2.67664
Lung	8.64577	10.1551	9.19347
Fig1D	Piezo1 mRNA
	Sham						TAC					p=
2d-LV	0.880523	1.30633	0.929885	0.917525	0.965737		1.59356	1.61821	1.85486	2.33617	1.86214	0.0065
2d-CMs	0.940356	0.896122	1.03303	1.1305			4.96466	6.87862	5.29896	5.46655		<0.0001
14d-LV	1.14222	0.881864	1.00645	1.13821	0.823229		1.63624	1.37293	1.60839	1.06783	1.31105	0.5414
14d-CMs	1.17164	0.89837	0.967392	0.9626			1.3356	1.13707	1.27349	1.27475		0.9514
Fig1F	Piezo1 protein
	Sham						TAC
2d-LV	0.904094	0.967883	1.10065	1.02738			1.33306	1.14338	1.12425	1.24828		0.3568
2d-CMs	0.974274	0.793204	1.11889	1.11363			1.02639	0.843038	0.832271	1.1716		>0.9999
14d-LV	0.992746	0.975834	1.14058	0.890835			1.33528	1.55559	1.79502	1.42618		0.0002
14d-CMs	0.816502	0.949071	1.12779	1.10664			1.30654	1.41803	1.41196	1.43984		0.0067
