# Supplementary material for: Piezo1 is the cardiac mechanosensor that initiates the cardiomyocyte hypertrophic response to pressure overload in adult mice
Source: Nat Cardiovasc Res. 2022 Jun 13;1(6):577–91. doi: 10.1038/s44161-022-00082-0 (PMC11358016; doi:10.1038/s44161-022-00082-0)
Supplement: Supplementary file 6 — Statistical source data. [file 44161_2022_82_MOESM6_ESM.xlsx]

## Sheet: Fig2
Fig2A	BW
	Sham								TAC
P1fl/flMCM+/-	28.5	29.6	28.3	29	28.3	29			29	28.7	28	30	29.3	28.6
αMHC-MCM+/-	27.6	27.4	26.7	28.8	31.8	31.3	28		27.2	28.9	28.2	28.2	27.5	30.2	26	29.7
Piezo1 KO	27.8	28.6	28.9	28.6	30.5	29.8	30.2		29.5	28.4	29.8	30	29	29.3	30.3	30.1	30.8	30.6
Fig2B	HR
P1fl/flMCM+/-	478	472	449	473	477	461			482	460	462	519	456	385
αMHC-MCM+/-	498	449	468	442	486	511			522	472	520	500	529	437
Piezo1 KO	489	478	461	479	468	503			385	452	465	469	503	488
Fig2C	LVSP
P1fl/flMCM+/-	100	95	101	108	110	100			165	171	165	160	170	158
αMHC-MCM+/-	100	105	101	100	103	102	100		170	165	167	159	163	165	155
Piezo1 KO	99	100	104	102	104	98	116		165	158	163	160	178	154	170
Fig2D	LVEF
P1fl/flMCM+/-	49	48	66	46	51	48			51	46	52	52	51	69
αMHC-MCM+/-	59	51	55	50	57	48			52	56	49	45	48	60
Piezo1 KO	59	52	50	52	52	51			50	44	52	72	51	63
Fig2E	h/r																			p=
P1fl/flMCM+/-	0.367	0.33	0.376	0.372	0.396	0.351			0.403	0.431	0.4	0.465	0.45	0.431						0.0036
αMHC-MCM+/-	0.361	0.347	0.305	0.315	0.391	0.339			0.452	0.465	0.449	0.46	0.478	0.416						<0.0001
Piezo1 KO	0.361	0.367	0.351	0.374	0.305	0.347			0.378	0.288	0.352	0.29	0.347	0.327						0.7825	<0.0001
Fig2F	LV mass
P1fl/flMCM+/-	91.4	83.2	70.6	92.6	96.7	83.4			140.5	142.3	136.8	97.3	138.4	99.2						0.0001
αMHC-MCM+/-	97.7	98.5	86.3	82.3	92	94			125.8	131.6	163	138.2	140.7	114.9						<0.0001
Piezo1 KO	97.7	95.8	86.5	104.6	80.9	89.6			96.2	95.8	98	75.6	89.6	86						0.9996	<0.0001
Fig2H	HW
P1fl/flMCM+/-	140	145	140	143	138	140			175	182	179	168	180	183.7						<0.0001
αMHC-MCM+/-	130.8	131.5	131.5	138.4	147.7	143.2	140.5		164.3	172.3	172.8	168.3	168.8	178.8	167.3	170.2				<0.0001
Piezo1 KO	135	136	138	143	138.7	135.7	137.2		153	152	160	155	160.1	147.2	160	160	163.2	158.2		<0.0001	<0.0001
Fig2I	HW/BW
P1fl/flMCM+/-	4.91228	4.89865	4.947	4.93103	4.87633	4.82759			6.03448	6.34146	6.39286	5.6	6.14334	6.42308						<0.0001
αMHC-MCM+/-	4.73913	4.79927	4.92509	4.80556	4.64465	4.57508	5.01786		6.04044	5.96194	6.12766	5.96809	6.13818	5.92053	6.43462	5.73064				<0.0001
Piezo1 KO	4.85612	4.75524	4.77509	5	4.54754	4.55369	4.54305		5.18644	5.35211	5.36913	5.16667	5.52069	5.02389	5.28053	5.48173	5.2987	5.16993	5.00633	<0.0001	<0.0001
Fig2J	LVW/BW
P1fl/flMCM+/-	3.4386	3.5473	3.42756	3.44828	3.32155	3.37931			5	4.87805	5.10714	4.66667	5.11945	4.76224						<0.0001
αMHC-MCM+/-	3.46377	3.4562	3.31461	3.47917	2.85061	2.95046	3.54643		4.98162	4.9654	5.20567	5.05319	4.96364	4.93046	4.98077	4.6734				<0.0001
Piezo1 KO	3.59712	3.67133	3.46021	3.6014	3.38033	3.34564	3.35099		4.10169	4.19014	4.22819	4	4.14483	4.05119	3.89776	4.0836	3.90854	3.89557		<0.0001	<0.0001
Fig2K	LVW/TL
P1fl/flMCM+/-	47.96	53.72	48.27	39.2	46.25	48.44
αMHC-MCM+/-	44.2	49.8	43.46	42.2	54.72	43.65	44.85
Piezo1 KO	13	17.66	17.32	16.59	19.06	18.53	17.35	p<0.0001
	Sham								TAC							p=
Fig2M	Fibrosis area
αMHC-MCM+/-	4.688	4.098	3.987	4.234	3.673				9.989	12.984	10.813	11.988	13.234			<0.0001
Piezo1 KO	4.943	4.256	3.897	3.696	4.678				5.897	4.915	4.789	4.0123	4.387			0.7798	<0.0001
Fig2N	Col3a1
αMHC-MCM+/-	1.00175	1.23082	1.04445	1.12773	0.775487	1.05234			5.30127	5.79716	6.94561	5.79448	6.1254	4.9332		<0.0001
Piezo1 KO	1.0764	1.05581	0.982324	1.00024	1.10997	0.932037			1.42754	0.962483	3.01276	1.97049	2.68224	2.54862		0.0114	<0.0001
