# Supplementary material for: Piezo1 is the cardiac mechanosensor that initiates the cardiomyocyte hypertrophic response to pressure overload in adult mice
Source: Nat Cardiovasc Res. 2022 Jun 13;1(6):577–91. doi: 10.1038/s44161-022-00082-0 (PMC11358016; doi:10.1038/s44161-022-00082-0)
Supplement: Supplementary file 7 — Statistical source data. [file 44161_2022_82_MOESM7_ESM.xlsx]

## Sheet: Fig3
Fig3A
	Sham						TAC					P=
2d-ANP(Nppa)
αMHC-MCM+/-	1.16169	1.0453	1.06694	0.948438	0.939321		7.67947	5.47884	13.0403	11.9867	10.6413	<0.0001
Piezo1 KO	1.11984	1.23169	0.931876	1.05276	0.852992		0.954734	1.13499	1.0226	0.988823	1.28175	>0.9999	<0.0001
BNP(Nppb)
αMHC-MCM+/-	1.07571	1.03885	1.1161	0.989336	0.780003		6.33535	7.87939	7.48522	7.38253	9.28948	<0.0001
Piezo1 KO	1.22612	0.966619	1.03284	0.902771	0.870952		0.740858	0.692945	1.03393	1.21416	1.30486	>0.9999	<0.0001
a-SA(Acta1)
αMHC-MCM+/-	1.22238	1.04516	1.16045	0.735886	0.836117		3.49347	5.45196	4.90763	4.51621	4.48848	<0.0001
Piezo1 KO	1.30109	1.04507	1.32896	0.693536	0.727884		0.820498	0.813955	1.34073	0.859568	1.10669	0.9994	<0.0001
Fig3B
	Sham						TAC					P=
14d-ANP(Nppa)
αMHC-MCM+/-	1.02146	1.07704	0.91288	0.988621			12.1337	9.12536	7.72142	9.52795		<0.0001
Piezo1 KO	1.14978	0.936324	1.07625	0.837647			3.51472	4.94797	5.47791	5.42011		0.001	0.0001
BNP(Nppb)
αMHC-MCM+/-	0.738217	0.926245	1.33401	1.00153			9.02787	9.49812	8.41637	6.4989		<0.0001
Piezo1 KO	1.42943	0.877012	1.05599	0.637571			4.23575	2.89234	5.8123	5.36482		0.0009	0.0006
a-SA(Acta1)
αMHC-MCM+/-	1.00881	0.761285	1.20108	1.02882			4.33743	2.74169	4.19548	3.73314		<0.0001
Piezo1 KO	1.38481	0.893972	0.917548	0.803667			1.30794	2.27533	1.92891	1.3837		0.1666	0.0002
