# Supplementary material for: Piezo1 is the cardiac mechanosensor that initiates the cardiomyocyte hypertrophic response to pressure overload in adult mice
Source: Nat Cardiovasc Res. 2022 Jun 13;1(6):577–91. doi: 10.1038/s44161-022-00082-0 (PMC11358016; doi:10.1038/s44161-022-00082-0)
Supplement: Supplementary file 8 — Statistical source data. [file 44161_2022_82_MOESM8_ESM.xlsx]

## Sheet: Fig4
Fig4B
Cytoplasmic
CaMKII	Sham							TAC						p=
αMHC-MCM+/-	0.86487	1.00604	1.00729	1.18807	0.83857	1.09516		1.54224	1.51782	1.53761	1.21051	1.39505	1.43852	<0.0001
Piezo1 KO	0.970667	0.956431	0.902843	1.29024	0.845171	1.03465		0.909882	0.850843	1.03115	0.940795	0.976661	0.952159	0.8603
p-CaMKII T287	Sham							TAC
αMHC-MCM+/-	1.00957	1.02817	1.0014	0.945874	0.970859	1.04412		1.18725	1.17541	1.31761	1.2519	1.42702	1.22287	0.0031
Piezo1 KO	1.00895	1.00295	0.812299	0.942018	1.0643	1.16948		0.821778	1.01709	1.08774	1.05039	1.3092	1.14735	0.6841
HDAC4	Sham							TAC
αMHC-MCM+/-	0.658664	0.799416	0.764464	1.15605	1.25668	1.36472		1.59427	1.4862	1.43149	1.56405	1.22832	1.46214	<0.01
Piezo1 KO	1.01774	0.99075	0.953184	1.12615	0.835571	1.07661		0.899161	0.868861	0.969353	0.91577	0.984983	0.877603	0.749
p-HDAC4 S632	Sham							TAC
αMHC-MCM+/-	1.09221	1.13913	1.37323	0.671521	0.915447	0.808454		1.20547	1.10355	1.53022	1.86956	1.93789	1.96317	<0.01
Piezo1 KO	0.71588	0.764466	0.994653	1.07494	1.28872	1.16134		1.13933	1.1699	1.16	0.879258	0.911849	1.15991	0.881
p-HDAC4/HDAC4
αMHC-MCM+/-	1.65823	1.42496	1.79633	0.580874	0.728465	0.592394		0.756125	0.74253	1.06897	1.19533	1.57767	1.34267
Piezo1 KO	0.703402	0.771604	1.04351	0.954532	1.54232	1.0787		1.2671	1.34647	1.19668	0.96013	0.925751	1.32168
HDAC4 nuclear export	Sham							TAC
αMHC-MCM+/-	0.702574	1.01797	0.679271	1.10165	1.28661	1.33255		1.56929	1.40784	2.42848	1.70021	1.84245	1.40998	0.002
Piezo1 KO	0.94856	1.24607	1.05158	1.17323	0.700835	1.00298		0.757967	0.690689	0.818627	1.09607	1.30165	1.23727	0.996
Nuclear
CaMKII	Sham							TAC
αMHC-MCM+/-	0.94782	0.99583	0.94807	1.21476	0.83937	1.05415		1.43655	1.34427	1.22143	1.22401	1.22374	1.32808	0.0054
Piezo1 KO	0.916907	0.897454	1.19696	0.818065	1.22236	0.948247		1.10157	1.0276	1.14308	0.87065	0.958009	0.995069	0.9962
p-CaMKII T287	Sham							TAC
αMHC-MCM+/-	0.946097	0.862967	0.904391	1.24183	0.970935	1.07377		1.53388	1.91944	1.14769	1.94975	1.1007	1.33014	0.0096
Piezo1 KO	1.20013	0.931694	1.11179	0.775403	1.20409	0.776887		1.13886	1.27653	1.20166	1.01962	0.788376	0.890586	0.9811
HDAC4	Sham							TAC
αMHC-MCM+/-	1.06758	0.855	1.13833	1.16722	0.88419	0.88768		1.02551	0.94299	0.67183	0.91116	0.85867	1.08623	0.8379
Piezo1 KO	1.07293	0.795101	0.906431	0.959873	1.19225	1.07341		1.18628	1.25796	1.18412	0.835502	0.756719	0.709303	0.9994
p-HDAC4 S632	Sham							TAC
αMHC-MCM+/-	1.01626	0.707216	0.882991	0.986385	1.19795	1.22545		1.41665	1.31031	1.41584	1.78025	1.52276	1.39916	<0.001
Piezo1 KO	1.18648	1.11986	0.983313	0.902001	1.06509	0.929732		1.0459	1.01672	1.09967	1.46067	1.27161	0.927931	0.7054
p-HDAC4/HDAC4
αMHC-MCM+/-	0.951932	0.827153	0.77569	0.845072	1.35486	1.38051		1.38141	1.38953	2.10744	1.95382	1.7734	1.28809	<0.01
Piezo1 KO	1.10583	1.40845	1.08482	0.939708	0.893347	0.866146		0.881661	0.808231	0.928682	1.74825	1.68042	1.30823
MEF2A	Sham							TAC
αMHC-MCM+/-	1.22974	0.73134	0.9108	1.06869	1.10614	0.95329		1.61502	1.43439	1.23849	1.53051	1.35131	1.35836	0.00101053
Piezo1 KO	1.14036	0.8858	1.07769	0.870443	1.03953	0.98617		0.895779	1.23755	1.12661	0.919813	0.789824	0.692927	0.9276
