# Supplementary material for: Piezo1 is the cardiac mechanosensor that initiates the cardiomyocyte hypertrophic response to pressure overload in adult mice
Source: Nat Cardiovasc Res. 2022 Jun 13;1(6):577–91. doi: 10.1038/s44161-022-00082-0 (PMC11358016; doi:10.1038/s44161-022-00082-0)
Supplement: Supplementary file 10 — Statistical source data. [file 44161_2022_82_MOESM10_ESM.xlsx]

## Sheet: Fig5
Fig5B														p=
Cytoplasmic
NFATc4	Sham							TAC
αMHC-MCM+/-	1.05205	0.90046	0.82473	0.9317	1.26195	1.0291		1.34889	0.94169	0.80067	0.77152	0.87551	1.0294	0.9775
Piezo1 KO	1.02468	0.939086	1.1721	0.939984	1.09382	0.830333		1.18594	1.02307	0.786469	1.14141	0.985107	1.24987	0.9167
Nuclear
NFATc4	Sham							TAC
αMHC-MCM+/-	1.33909	1.15881	1.03431	0.77639	0.92609	0.76531		1.0448	0.98214	0.77634	0.97577	1.09074	1.29334	0.9938
Piezo1 KO	0.70822	0.898621	0.904323	1.12858	1.27187	1.08839		1.50251	1.70993	1.74928	1.81687	1.82169	1.791	<0.0001
GATA4	Sham							TAC
αMHC-MCM+/-	0.98721	1.12676	0.88053	0.92008	1.08542	0.95329		1.25735	0.86231	1.23668	1.12098	0.79002	1.15173	0.831
Piezo1 KO	0.740024	0.906076	1.00428	1.08742	1.10275	1.15945		1.31317	1.76752	1.59934	1.48779	1.73818	1.64015	<0.0001
NFATc4 Nuclear Export	Sham							TAC
αMHC-MCM+/-	1.27283	1.28691	1.25412	0.833303	0.73386	0.743664		0.774567	1.04295	0.969609	1.26473	1.24583	1.2564	0.967
Piezo1 KO	0.691164	0.95691	0.771544	1.20064	1.16277	1.31079		1.26693	1.67137	2.22422	1.59177	1.84923	1.43295	0.0022
