# Supplementary material for: Piezo1 is the cardiac mechanosensor that initiates the cardiomyocyte hypertrophic response to pressure overload in adult mice
Source: Nat Cardiovasc Res. 2022 Jun 13;1(6):577–91. doi: 10.1038/s44161-022-00082-0 (PMC11358016; doi:10.1038/s44161-022-00082-0)
Supplement: Supplementary file 12 — Statistical source data. [file 44161_2022_82_MOESM12_ESM.xlsx]

## Sheet: Fig6
Fig6A	Trpm4
	Sham							TAC						p=
αMHC-MCM+/-	0.93158	1.0216	0.971377	1.12037	0.955071			0.883841	0.496026	0.511194	0.450805	0.61482		0.0025
Piezo1 KO	1.00445	0.846589	0.839317	1.3579	0.945561			1.06465	1.11185	0.956461	0.914833	0.968322		>0.9999
Fig6B	Piezo1
	Sham							TAC						p=
WT	0.89435	1.0536	1.12545	0.816557	1.07926	1.03079		2.11046	1.80216	1.87003	1.90716	1.927	2.18562	<0.0001
Trpm4-KO	1.08613	1.05667	1.06177	1.03962	0.867216	1.28393		1.37215	1.26158	1.29143	1.34482	1.41259	1.21229	0.0099
Fig6C	SERCA2a
	Sham							TAC						p=
	1.07472	0.901006	0.82139	1.13101	1.07188			1.14848	1.52041	1.29867	1.32216	1.15078		<0.05
	1.08838	0.933541	0.937638	0.776364	1.30367			0.977625	1.10854	0.909976	0.741337	0.897053		0.8452
Fig6D	PLN
	Sham							TAC						p=
	0.846565	0.897024	1.16072	0.987111	1.10858			0.51648	0.624753	0.616196	0.54664	0.481665		<0.001
	0.978398	1.09652	1.05298	0.797249	1.07096			0.921321	1.12501	0.833972	0.762262	0.855154		0.5546
Fig6E	Slc8a1
	Sham							TAC						p=
αMHC-MCM+/-	0.955861	0.990667	0.855494	1.25379	0.944189			1.20084	1.29629	1.65708	1.45486	1.47397		0.002
Piezo1 KO	1.14572	0.820456	0.869119	1.0107	1.21105			1.10135	1.17509	1.19858	1.01825	1.15755		0.5936
Fig6F	Slc8a1
	Sham							TAC						p=
WT	1.0436	0.899674	0.843094	1.17797	1.03565			1.30374	1.27636	1.12664	1.28566	1.35227		<0.01
Trpm4-KO	1.12742	0.985753	0.889775	0.917081	0.805348			1.17433	1.09126	1.0184	1.23039	1.21106		<0.05
Fig6H	TRPM4
	Sham							TAC						p=
αMHC-MCM+/-	0.93606	0.93275	0.9506	1.10181	0.98787	1.09091		0.75018	0.62735	0.77474	0.7967	0.80638	0.67286	0.003
Piezo1 KO	0.826718	0.891236	1.10742	1.05678	0.91245	1.10445		0.985866	0.932045	0.98123	0.977455	1.19868	1.31198	0.5926
Fig6I	SERCA2a
	Sham							TAC						p=
	0.802661	0.903323	1.07193	1.21445	1.0301	0.977535		1.2818	1.31882	1.53516	1.19386	1.49021	1.41255	<0.01
	0.992401	1.22926	0.893818	0.923845	1.07194	0.881142		1.17033	1.06036	0.865439	0.917318	1.28583	1.14773	0.7919
Fig6J	PLN
	Sham							TAC						p=
	0.836976	0.973595	0.986924	0.889036	1.14311	1.17036		0.858785	0.724638	0.614768	0.609325	0.513924	0.672481	<0.001
	0.854377	1.19205	0.890788	0.931053	0.977969	1.00814		1.03535	1.03102	0.922742	0.805794	1.19246	0.943967	0.998
Fig7K	p-PLN T17
	Sham							TAC						p=
	0.926008	0.929411	0.942901	1.16073	1.06046	0.98049		0.914793	0.868248	0.782348	0.727268	0.752897	0.804143	<0.01
	0.888977	1.0147	0.734953	0.833556	1.20879	1.208		1.18336	1.09272	0.943873	0.723952	0.955622	1.11997	0.8407
Fig7L	SERCA2a/PLN
	Sham							TAC						p=
	0.959001	0.927822	1.08614	1.36603	0.901137	0.835243		1.49257	1.81998	2.49714	1.95931	2.89968	2.1005	<0.001
	1.16155	1.03121	1.0034	0.992258	1.09608	0.874028		1.13037	1.02845	0.937899	1.1384	1.0783	1.21585	0.9799
Fig7M	p-PLN/PLN
	Sham							TAC						p=
	1.10637	0.954617	0.955394	1.3056	0.927701	0.837767		1.06522	1.19818	1.27259	1.19356	1.465	1.19579	<0.05
	1.0405	0.851221	0.825059	0.895283	1.23602	1.19825		1.14296	1.05985	1.0229	0.898434	0.801387	1.18645	0.91
Fig7N	NCX1
	Sham							TAC						p=
αMHC-MCM+/-	1.11148	0.902124	0.989504	0.935295	1.02712	1.03448		1.31827	1.20895	1.43108	1.30062	1.75898	1.81751	0.0093
Piezo1 KO	0.714912	0.867852	1.04539	1.27122	0.791096	1.30952		1.36851	1.17741	1.33473	0.892522	0.746351	0.801238	0.9769
Fig7O	NCX1
	Sham							TAC						p=
WT	0.808227	0.978476	0.946911	0.839181	1.46491	0.9623		1.80097	1.41911	1.36229	1.63051	1.15199	1.44029	<0.01
Trpm4-KO	0.76716	1.06777	0.940634	0.942539	1.3129	0.969		1.21337	1.08117	1.34428	1.17999	1.27477	1.29048	<0.05
