# Supplementary material for: Piezo1 is the cardiac mechanosensor that initiates the cardiomyocyte hypertrophic response to pressure overload in adult mice
Source: Nat Cardiovasc Res. 2022 Jun 13;1(6):577–91. doi: 10.1038/s44161-022-00082-0 (PMC11358016; doi:10.1038/s44161-022-00082-0)
Supplement: Supplementary file 15 — Statistical source data. [file 44161_2022_82_MOESM15_ESM.xlsx]

## Sheet: Ex Fig2
Extended Data Fig2D	Piezo1 mRNA																		p=
	Peanut oil								Tamoxifen
Cardiomyocytes	1.05	0.910002	1.04	1.02345	0.9345	1.0008			0.264037	0.339757	0.19424	0.159247	0.17302	0.268015	0.187313	0.15406	0.286883	0.177324	<0.0001
Extended Data Fig2E	BW
P1fl/flMCM+/-	29.8	30.4	29.4	25.1	29.1	26.8
αMHC-MCM+/-	28.7	27.9	28.5	28.2	29.8	27.6	28.6
Piezo1 KO	28.5	27.6	27.9	27.2	26.5	31.5	32.2	31.9
Extended Data Fig2F	HR
P1fl/flMCM+/-	461	597	479	427	471	415
αMHC-MCM+/-	357	396	554	474	574	446
Piezo1 KO	489	440	520	390	457	469
Extended Data Fig2G	LVEDV
P1fl/flMCM+/-	87.98	101.3	88.2	97.1	93	83.2
αMHC-MCM+/-	109.8	109	70.6	103	70.6	85.8
Piezo1 KO	109.5	75	92.1	81.5	98.1	89.5
Extended Data Fig2H	LVESV
P1fl/flMCM+/-	37.27	50.14	41.01	36.5	41.19	40.59
αMHC-MCM+/-	37.19	45.05	33.87	52.67	35.8	40.92
Piezo1 KO	52.24	25.54	40.7	30.43	50.63	30.77
Extended Data Fig2I	LVEF
P1fl/flMCM+/-	58	51	53	62	56	51
αMHC-MCM+/-	66	59	52	49	49	52
Piezo1 KO	52	66	56	63	48	66
Extended Data Fig2J	CO
P1fl/flMCM+/-	23.38	27.56	22.58	25.86	24.4	17.9
αMHC-MCM+/-	25.91	25.33	20.36	23.88	19.95	20.02
Piezo1 KO	28.01	21.75	26.73	19.91	21.69	27.55
Extended Data Fig2K	h/r
P1fl/flMCM+/-	0.348	0.349	0.364	0.322	0.357	0.391
αMHC-MCM+/-	0.352	0.361	0.426	0.316	0.452	0.338
Piezo1 KO	0.305	0.375	0.402	0.389	0.351	0.419
Extended Data Fig2L	LV mass
P1fl/flMCM+/-	75.6	87.2	79.6	76.1	82.2	81.6
αMHC-MCM+/-	98.9	97.7	83.5	79.2	78.8	71.1
Piezo1 KO	80.9	86.2	96.5	89.2	84.9	95.3
