# Supplementary material for: Piezo1 is the cardiac mechanosensor that initiates the cardiomyocyte hypertrophic response to pressure overload in adult mice
Source: Nat Cardiovasc Res. 2022 Jun 13;1(6):577–91. doi: 10.1038/s44161-022-00082-0 (PMC11358016; doi:10.1038/s44161-022-00082-0)
Supplement: Supplementary file 16 — Statistical source data. [file 44161_2022_82_MOESM16_ESM.xlsx]

## Sheet: Ex Fig3
Extended Data Fig3A
	HR
P1wt/wtMCM+/-	361	469	499	530	509	460
αMHC-MCM+/-	410	469	554	421	454	446
P1fl/flMCM+/-	499	422	474	467	436	490
Extended Data Fig3B
	LVEDV
P1wt/wtMCM+/-	90.89	93.5	99.46	66.88	65.49	79.98
αMHC-MCM+/-	87.52	96.39	82.69	103.3	69.56	75.64
P1fl/flMCM+/-	102.2	85.47	80.84	85.97	93.87	59.84
Extended Data Fig3C
	LVESV
P1wt/wtMCM+/-	38.13	43.55	49.77	24.44	23.9	30.05
αMHC-MCM+/-	42.71	34.81	30.51	39.86	29.16	38.04
P1fl/flMCM+/-	46	43.64	25.16	36.14	39.88	26.67
Extended Data Fig3D
	LVEF
P1wt/wtMCM+/-	58	53	50	63	64	62
αMHC-MCM+/-	51	64	63	61	58	50
P1fl/flMCM+/-	55	49	69	58	58	55
Extended Data Fig3E
	h
P1wt/wtMCM+/-	0.8	0.828	0.655	0.859	0.735	0.716
αMHC-MCM+/-	0.712	0.696	0.871	0.79	0.759	0.704
P1fl/flMCM+/-	0.768	0.717	0.83	0.733	0.792	0.609
Extended Data Fig3F
	r
P1wt/wtMCM+/-	2.061	2.067	2.13	2.043	1.896	2.157
αMHC-MCM+/-	2.113	2.148	2.039	2.178	1.924	2.004
P1fl/flMCM+/-	2.18	2.061	1.958	2.052	2.112	1.714
Extended Data Fig3G
	h/r
P1wt/wtMCM+/-	0.388	0.401	0.308	0.421	0.387	0.332
αMHC-MCM+/-	0.337	0.324	0.427	0.363	0.394	0.351
P1fl/flMCM+/-	0.352	0.348	0.424	0.357	0.375	0.355
Extended Data Fig3H
	LV mass
P1wt/wtMCM+/-	88.4	94.4	74.1	71.5	63.6	65
αMHC-MCM+/-	72.3	76.3	90	93	68.9	65.6
P1fl/flMCM+/-	88.9	73.3	87.2	76	87.8	52.5
Extended Data Fig3I
	BW
P1wt/wtMCM-/-	29	29.6	32	31	28.2	29.3	29
αMHC-MCM+/-	28.8	29.4	31.5	30.7	28.2	29.4	29.1
P1fl/flMCM+/-	28.8	27.6	30	28.3	27.6	30.8	32
Extended Data Fig3J
	HW
P1wt/wtMCM-/-	120	118	126	122	119	123	126
αMHC-MCM+/-	116	119	129	125	120	125	128
P1fl/flMCM+/-	122	112	126	120	125	121	123
Extended Data Fig3K
	LVW
P1wt/wtMCM-/-	92	88	98	91	90	92	88
αMHC-MCM+/-	90	89	95	90	89	90	89
P1fl/flMCM+/-	92	87	89	85	92	98	95
Extended Data Fig3L
	Lung weight
P1wt/wtMCM-/-	142	145	147	145	143	147	147
αMHC-MCM+/-	143	144	146	145	142	144	147
P1fl/flMCM+/-	145	143	146	144	142	147	146
Extended Data Fig3M
	HW/BW
P1wt/wtMCM-/-	4.13793	3.98649	3.9375	3.93548	4.21986	4.19795	4.34483
αMHC-MCM+/-	4.02778	4.04762	4.09524	4.07166	4.25532	4.2517	4.39863
P1fl/flMCM+/-	4.23611	4.05797	4.2	4.24028	4.52899	3.92857	3.84375
Extended Data Fig3N
	LVW/BW
P1wt/wtMCM-/-	3.17241	2.97297	3.0625	2.93548	3.19149	3.13993	3.03448
αMHC-MCM+/-	3.125	3.02721	3.01587	2.9316	3.15603	3.06122	3.05842
P1fl/flMCM+/-	3.19444	3.15217	2.96667	3.00353	3.33333	3.18182	2.96875
Extended Data Fig3O
	LVW/TL
P1wt/wtMCM-/-	5.25714	5.02857	5.6	5.22989	5.17241	5.25714	5.05747
αMHC-MCM+/-	5.14286	5.08571	5.49133	5.20231	5.11494	5.17241	5.14451
P1fl/flMCM+/-	5.28736	4.97143	5.11494	4.88506	5.31792	5.63218	5.42857
Extended Data Fig3P
	LW/BW
P1wt/wtMCM-/-	4.89655	4.89865	4.59375	4.67742	5.07092	5.01706	5.06897
αMHC-MCM+/-	4.96528	4.89796	4.63492	4.72313	5.03546	4.89796	5.05155
P1fl/flMCM+/-	5.03472	5.18116	4.86667	5.08834	5.14493	4.77273	4.5625
