# Supplementary material for: Piezo1 is the cardiac mechanosensor that initiates the cardiomyocyte hypertrophic response to pressure overload in adult mice
Source: Nat Cardiovasc Res. 2022 Jun 13;1(6):577–91. doi: 10.1038/s44161-022-00082-0 (PMC11358016; doi:10.1038/s44161-022-00082-0)
Supplement: Supplementary file 17 — Statistical source data. [file 44161_2022_82_MOESM17_ESM.xlsx]

## Sheet: Ex Fig4
Extended Data Fig4C
	Peanut oil					Tamoxifen-30mg					Tamoxifen-50mg					Tamoxifen-100mg
CMs	0.97357	0.94755	1.17732	0.90156		0.70633	0.6761	0.77834	0.73222		0.46242	0.51652	0.49861	0.48097		0.287367	0.338815	0.378937	0.427295
p=									0.0008					0.0031					<0.0001
