# Supplementary material for: Piezo1 is the cardiac mechanosensor that initiates the cardiomyocyte hypertrophic response to pressure overload in adult mice
Source: Nat Cardiovasc Res. 2022 Jun 13;1(6):577–91. doi: 10.1038/s44161-022-00082-0 (PMC11358016; doi:10.1038/s44161-022-00082-0)
Supplement: Supplementary file 18 — Statistical source data. [file 44161_2022_82_MOESM18_ESM.xlsx]

## Sheet: Ex Fig5
Extended Data Figure 5					Control with Oil				PI KO			CMs	Control	P1KO
Fig.5B1-oil only	Time	Oil1		Fig.5B1 control with yoda	Time	Yoda		Fig.5B P1KO with yoda	Time	Yoda		Fig.5C ratio of response to yoda	%	%	p=
	0.02	1			0.02	1			0.02	1			86	40
	0.04	1.0087			0.04	0.970179			0.04	0.984371			78	13
	0.06	1.03036			0.06	0.970311			0.06	1.04619			80	50
	0.08	0.990595			0.08	0.950459			0.08	1.00011			100	28
	0.1	0.99685			0.1	0.938074			0.1	0.983185			80	23
	0.12	0.986395			0.12	0.980719			0.12	1.00313					<0.001
	0.14	1.00586			0.14	0.9693			0.14	1.018
	0.16	1.0112			0.16	0.981598			0.16	0.985556
	0.18	0.989064			0.18	0.967456			0.18	0.989976
	0.2	1.00612			0.2	0.927972			0.2	0.976502
	0.22	0.988276			0.22	0.940885			0.22	0.998707
	0.24	1.0203			0.24	0.95406			0.24	0.988413
	0.26	1.00044			0.26	0.93983			0.26	0.987281
	0.28	1.02332			0.28	0.956081			0.28	0.990137
	0.3	1.00857			0.3	0.93702			0.3	0.980167
	0.32	0.999431			0.32	0.965962			0.32	0.965724
	0.34	1.00249			0.34	0.936844			0.34	0.979844
	0.36	1.03377			0.36	0.950635			0.36	0.945998
	0.38	0.997944			0.38	0.968993			0.38	0.963029
	0.4	1.02472			0.4	0.976108			0.4	0.994988
	0.42	0.992563			0.42	0.988625			0.42	0.985071
	0.44	0.995888			0.44	0.961922			0.44	0.965616
	0.46	0.989458			0.46	0.947077			0.46	0.957101
	0.48	1.00048			0.48	0.94901			0.48	0.937429
	0.5	0.986045			0.5	0.980807			0.5	0.977257
	0.52	0.996544			0.52	0.970618			0.52	0.979413
	0.54	0.994444			0.54	0.982784			0.54	0.967125
	0.56	1.01527			0.56	0.943037			0.56	0.954675
	0.58	1.00591			0.58	0.959419			0.58	0.989598
	0.6	0.987489			0.6	0.967763			0.6	0.955591
	0.62	1.01172			0.62	0.974615			0.62	0.997575
	0.64	0.993657			0.64	0.954587			0.64	0.960658
	0.66	1.00179			0.66	1.00145			0.66	0.913608
	0.68	0.999344			0.68	0.997101			0.68	0.964538
	0.7	1.0073			0.7	1.00154			0.7	0.950148
	0.72	0.999781			0.72	1.00215			0.72	0.96955
	0.74	1.00359			0.74	0.991392			0.74	1.00022
	0.76	1.0108			0.76	0.989108			0.76	0.945352
	0.78	0.999169			0.78	0.992182			0.78	0.995203
	0.8	1.0063			0.8	0.983794			0.8	0.963783
	0.82	1.00612			0.82	0.984936			0.82	0.96761
	0.84	1.00569			0.84	0.988274			0.84	0.978712
	0.86	1.00577			0.86	0.968334			0.86	0.994611
	0.88	1.01439			0.88	0.987088			0.88	0.982377
	0.9	0.986702			0.9	0.97501			0.9	0.993048
	0.92	1.00612			0.92	0.969608			0.92	0.989113
	0.94	1.0042			0.94	0.980148			0.94	0.960927
	0.96	0.996807			0.96	0.967631			0.96	1.00404
	0.98	0.998775			0.98	0.975625			0.98	1.01908
	1	1.01535			1	0.977118			1	0.985503
	1.02	0.984777			1.02	0.991436			1.02	0.967017
	1.04	0.999869			1.04	0.968861			1.04	1.01547
	1.06	1.00726			1.06	0.967192			1.06	0.996605
	1.08	1.01168			1.08	0.965172			1.08	0.954352
	1.1	0.987314			1.1	0.960209			1.1	0.957208
	1.12	0.984646			1.12	0.981861			1.12	0.954891
	1.14	1.00919			1.14	0.972199			1.14	0.964484
	1.16	0.997988			1.16	0.975142			1.16	0.981407
	1.18	1.00547			1.18	0.969652			1.18	0.949448
	1.2	0.984777			1.2	0.985331			1.2	0.958178
	1.22	0.993088			1.22	0.955466			1.22	1.01714
	1.24	1.01155			1.24	0.947165			1.24	0.96028
	1.26	1.01618			1.26	0.935131			1.26	1.00307
	1.28	1.00709			1.28	0.960253			1.28	1.0221
	1.3	1.00363			1.3	0.94576			1.3	0.991269
	1.32	0.99895			1.32	0.95775			1.32	0.982485
	1.34	1.0084			1.34	0.964996			1.34	0.982323
	1.36	1.00446			1.36	0.936185			1.36	0.96028
	1.38	1.01146			1.38	0.960648			1.38	0.980437
	1.4	0.988976			1.4	0.972067			1.4	0.959364
	1.42	1.01242			1.42	0.973209			1.42	0.954999
	1.44	1.01483			1.44	0.94901			1.44	0.947831
	1.46	1.01334			1.46	0.951908			1.46	0.973808
	1.48	0.987358			1.48	0.944266			1.48	0.968688
	1.5	0.999956			1.5	0.963283			1.5	0.973323
	1.52	1.01216			1.52	0.973517			1.52	0.973053
	1.54	0.990157			1.54	0.975186			1.54	0.956885
	1.56	1.02498			1.56	0.952128			1.56	0.955699
	1.58	1.00368			1.58	0.941851			1.58	0.945567
	1.6	1.01693			1.6	0.9563			1.6	0.996928
	1.62	1.01562			1.62	0.949054			1.62	0.942926
	1.64	1.00381			1.64	0.951777			1.64	0.945136
	1.66	0.980927			1.66	0.958935			1.66	0.961304
	1.68	1.01391			1.68	0.95226			1.68	0.965346
	1.7	0.974322			1.7	0.958716			1.7	0.964053
	1.72	0.990595			1.72	0.971584			1.72	0.95737
	1.74	0.999475			1.74	0.956564			1.74	0.961897
	1.76	1.00827			1.76	0.949976			1.76	0.992024
	1.78	1.00109			1.78	0.962493			1.78	0.960658
	1.8	0.995626			1.8	0.939743			1.8	0.991108
	1.82	1.0168			1.82	0.955378			1.82	0.969227
	1.84	0.996325			1.84	0.969169			1.84	0.992024
	1.86	0.987445			1.86	0.953533			1.86	0.943735
	1.88	0.987139			1.88	0.960736			1.88	1.0235
	1.9	1.02183			1.9	0.96605			1.9	0.974077
	1.92	1.01518			1.92	0.959111			1.92	0.950148
	1.94	1.00525			1.94	0.94431			1.94	1.00172
	1.96	1.0042			1.96	0.92683			1.96	0.9564
	1.98	1.0161			1.98	0.951425			1.98	0.947777
	2	1.0129			2	0.972902			2	1.00081
	2.02	1.03088			2.02	0.942202			2.02	0.942657
	2.04	1.02721			2.04	0.949273			2.04	0.9647
	2.06	1.01024			2.06	0.929641			2.06	0.958556
	2.08	0.985433			2.08	0.962712			2.08	0.939747
	2.1	0.982458			2.1	0.963503			2.1	0.97758
	2.12	0.983683			2.12	0.963371			2.12	0.966262
	2.14	1.01579			2.14	0.960868			2.14	0.965777
	2.16	0.99287			2.16	0.937415			2.16	0.953813
	2.18	1.00639			2.18	0.93377			2.18	0.964376
	2.2	1.00153			2.2	0.953973			2.2	0.942711
	2.22	0.959711			2.22	0.956256			2.22	1.00469
	2.24	1.01614			2.24	0.940358			2.24	0.97467
	2.26	1.02345			2.26	0.955378			2.26	0.987119
	2.28	0.984296			2.28	0.96425			2.28	1.00561
	2.3	0.995188			2.3	0.974351			2.3	0.953597
	2.32	1.00997			2.32	0.978084			2.32	0.981622
	2.34	0.995932			2.34	0.974966			2.34	0.975856
	2.36	1.0119			2.36	0.939347			2.36	1.00577
	2.38	0.99322			2.38	0.992973			2.38	1.0208
	2.4	0.991339			2.4	0.93803			2.4	1.00728
	2.42	0.993657			2.42	0.95226			2.42	0.970412
	2.44	0.996325			2.44	0.953094			2.44	0.943196
	2.46	1.00971			2.46	0.938689			2.46	0.97343
	2.48	1.01728			2.48	0.946111			2.48	0.988413
	2.5	1.00687			2.5	0.957618			2.5	0.974724
	2.52	1.01907			2.52	0.968378			2.52	0.97079
	2.54	1.01282			2.54	0.961527			2.54	1.01865
	2.56	1.01938			2.56	0.964469			2.56	0.949717
	2.58	1.00481			2.58	0.944047			2.58	0.941579
	2.6	1.00888			2.6	0.94005			2.6	0.95349
	2.62	0.982808			2.62	0.963767			2.62	0.968257
	2.64	0.979265			2.64	0.964337			2.64	0.937753
	2.66	0.979571			2.66	0.963327			2.66	0.997575
	2.68	0.993132			2.68	0.949844			2.68	0.918405
	2.7	1.00612			2.7	0.960385			2.7	0.96152
	2.72	1.00643			2.72	0.942729			2.72	0.970358
	2.74	1.02568			2.74	0.965435			2.74	0.944058
	2.76	0.983115			2.76	0.95775			2.76	0.97052
	2.78	1.01977			2.78	0.970047			2.78	0.929184
	2.8	0.981977			2.8	0.949712			2.8	0.945513
	2.82	0.969641			2.82	0.958848			2.82	0.970628
	2.84	1.00302			2.84	0.953006			2.84	0.96125
	2.86	0.980315			2.86	0.945101			2.86	0.916734
	2.88	0.987227			2.88	0.934604			2.88	0.944382
	2.9	0.990464			2.9	0.981159			2.9	0.929938
	2.92	0.996413			2.92	0.969476			2.92	0.934842
	2.94	1.00013			2.94	0.958452			2.94	0.955753
	2.96	0.987708			2.96	0.940709			2.96	0.965077
	2.98	0.988845			2.98	0.938293			2.98	0.950364
	3	0.99825			3	0.950459			3	0.960172
	3.02	1.00236			3.02	0.95125			3.02	0.905039
	3.04	0.996282			3.04	0.946506			3.04	0.944274
	3.06	1.00354			3.06	0.941148			3.06	0.924603
	3.08	0.988058			3.08	0.963942			3.08	0.963244
	3.1	1.00297			3.1	0.955598			3.1	0.921315
	3.12	0.989414			3.12	0.939787			3.12	0.944328
	3.14	1.00674			3.14	0.953929			3.14	0.957101
	3.16	0.990201			3.16	0.954895			3.16	1.00345
	3.18	1.0168			3.18	0.949361			3.18	0.967664
	3.2	0.974803			3.2	0.954719			3.2	0.97467
	3.22	1.00494			3.22	0.94005			3.22	0.953544
	3.24	0.986527			3.24	0.930124			3.24	0.991862
	3.26	0.984121			3.26	0.960341			3.26	0.954729
	3.28	0.994794			3.28	0.940401			3.28	0.973161
	3.3	1.02612			3.3	0.971057			3.3	0.973215
	3.32	0.98797			3.32	0.955729			3.32	0.965724
	3.34	0.976465			3.34	0.967544			3.34	0.960011
	3.36	0.976378			3.36	0.925645			3.36	0.970251
	3.38	0.997375			3.38	0.943695			3.38	0.976772
	3.4	1.00945			3.4	0.944178			3.4	0.955915
	3.42	0.995319			3.42	0.945935			3.42	0.964214
	3.44	0.990201			3.44	0.967324			3.44	0.941956
	3.46	0.978084			3.46	0.957266			3.46	0.968795
	3.48	1.01277			3.48	0.950152			3.48	0.977526
	3.5	0.972135			3.5	0.96179			3.5	0.932687
	3.52	0.974672			3.52	0.954719			3.52	0.953597
	3.54	1.00079			3.54	0.945408			3.54	0.987982
	3.56	0.992213			3.56	0.949537			3.56	0.970251
	3.58	1.00398			3.58	0.951425			3.58	0.969658
	3.6	1.00324			3.6	0.967631			3.6	0.965993
	3.62	0.960192			3.62	0.934516			3.62	0.966532
	3.64	0.994094			3.64	0.965919			3.64	0.993802
	3.66	1.01273			3.66	0.970311			3.66	0.92568
	3.68	0.970429			3.68	0.944003			3.68	0.973592
	3.7	0.996238			3.7	0.942553			3.7	0.958071
	3.72	1.00105			3.72	0.93557			3.72	0.970358
	3.74	0.975634			3.74	0.96425			3.74	0.957963
	3.76	0.999256			3.76	0.942114			3.76	0.97273
	3.78	0.994051			3.78	0.952699			3.78	0.987065
	3.8	0.998075			3.8	0.933286			3.8	0.916572
	3.82	1.0007			3.82	0.973034			3.82	0.944705
	3.84	0.973972			3.84	0.966138			3.84	0.966694
	3.86	0.99112			3.86	0.956476			3.86	0.97149
	3.88	0.972047			3.88	0.95103			3.88	0.977904
	3.9	0.978871			3.9	0.965787			3.9	0.975101
	3.92	0.99252			3.92	0.951206			3.92	0.96761
	3.94	0.991557			3.94	0.95125			3.94	0.994772
	3.96	1.00459			3.96	0.955554			3.96	0.983616
	3.98	1.01435			3.98	0.955027			3.98	0.99073
	4	0.994707			4	0.949361			4	0.963352
	4.02	0.977472			4.02	0.942246			4.02	0.938184
	4.04	0.970997			4.04	0.945891			4.04	0.96028
	4.06	0.980052			4.06	0.983398			4.06	0.952304
	4.08	0.985127			4.08	0.948527			4.08	0.978928
	4.1	0.986833			4.1	0.9368			4.1	0.975155
	4.12	0.978784			4.12	0.987703			4.12	0.968203
	4.14	0.982065			4.14	0.929729			4.14	0.923632
	4.16	0.980402			4.16	0.950195			4.16	0.952789
	4.18	0.99147			4.18	0.949317			4.18	0.957262
	4.2	0.981234			4.2	0.947429			4.2	0.91765
	4.22	0.986833			4.22	0.947956			4.22	0.960658
	4.24	1.0063			4.24	0.936712			4.24	0.965508
	4.26	0.980402			4.26	0.951118			4.26	1.00038
	4.28	0.988801			4.28	0.94756			4.28	0.978065
	4.3	0.99357			4.3	0.940533			4.3	0.972838
	4.32	0.985958			4.32	0.96605			4.32	0.975586
	4.34	0.98657			4.34	0.963591			4.34	0.936405
	4.36	0.988889			4.36	0.94857			4.36	0.957801
	4.38	1.01439			4.38	0.956608			4.38	0.950741
	4.4	0.980096			4.4	0.961702			4.4	0.942226
	4.42	0.984558			4.42	0.951908			4.42	0.931124
	4.44	0.989064			4.44	0.948834			4.44	0.933603
	4.46	1.01067			4.46	0.961966			4.46	0.976664
	4.48	1.02262			4.48	0.9563			4.48	0.948747
	4.5	1.00835			4.5	0.964557			4.5	0.968472
	4.52	0.984296			4.52	0.966182			4.52	0.96858
	4.54	0.997813			4.54	0.953753			4.54	0.9308
	4.56	0.979921			4.56	0.960868			4.56	0.946861
	4.58	0.978084			4.58	0.943124			4.58	0.932687
	4.6	0.989939			4.6	0.935482			4.6	0.968095
	4.62	0.996282			4.62	0.953358			4.62	0.961304
	4.64	0.995538			4.64	0.949141			4.64	0.947292
	4.66	1.00004			4.66	0.952172			4.66	0.943843
	4.68	0.975678			4.68	0.96425			4.68	0.916357
	4.7	1.00652			4.7	0.949273			4.7	0.926489
	4.72	0.991645			4.72	0.944003			4.72	0.960442
	4.74	0.972747			4.74	0.971804			4.74	0.910267
	4.76	1.00258			4.76	0.942202			4.76	1.02625
	4.78	0.994444			4.78	0.95753			4.78	0.944974
	4.8	1.00805			4.8	0.951513			4.8	0.973484
	4.82	1.01212			4.82	0.960516			4.82	0.963083
	4.84	0.97629			4.84	0.950108			4.84	0.985664
	4.86	1.01199			4.86	0.986868			4.86	0.939693
	4.88	0.992913			4.88	0.95551			4.88	0.971005
	4.9	1.00236			4.9	0.961922			4.9	1.00183
	4.92	0.999738			4.92	0.928851			4.92	0.946052
	4.94	1.01032			4.94	0.944047			4.94	0.980005
	4.96	0.995669			4.96	0.947956			4.96	0.968203
	4.98	1.01002			4.98	0.944706			4.98	0.957639
	5	1.00074			5	0.971452			5	0.981083
	5.02	0.998338			5.02	0.944135			5.02	0.978658
	5.04	0.985652			5.04	0.940094			5.04	0.97688
	5.06	0.990945			5.06	0.9368			5.06	0.977095
	5.08	0.979134			5.08	0.939699			5.08	0.975209
	5.1	1.00184			5.1	0.940006			5.1	0.987065
	5.12	1.00669			5.12	0.950854			5.12	0.960496
	5.14	1.00831			5.14	0.956959			5.14	0.977957
	5.16	0.998906			5.16	0.958496			5.16	0.980544
	5.18	0.992082			5.18	0.941236			5.18	0.952412
	5.2	1.00346			5.2	0.970179			5.2	0.959148
	5.22	0.997594			5.22	0.935878			5.22	0.963783
	5.24	0.978915			5.24	0.941851			5.24	0.975155
	5.26	1.00569			5.26	0.961219			5.26	0.969334
	5.28	0.980271			5.28	0.954104			5.28	0.948747
	5.3	0.993395			5.3	0.944618			5.3	0.952466
	5.32	0.961286			5.32	0.920682			5.32	0.932148
	5.34	0.99615			5.34	0.929158			5.34	0.968095
	5.36	1.0133			5.36	0.959243			5.36	0.968041
	5.38	0.977253			5.38	0.958628			5.38	1.0021
	5.4	0.987008			5.4	0.932364			5.4	0.9654
	5.42	0.999956			5.42	0.945233			5.42	0.970466
	5.44	0.987183			5.44	0.922043			5.44	0.968742
	5.46	0.978784			5.46	0.949624			5.46	0.967664
	5.48	0.972003			5.48	0.948702			5.48	0.981676
	5.5	0.979703			5.5	0.947868			5.5	0.968526
	5.52	0.988014			5.52	0.953577			5.52	0.975694
	5.54	0.994576			5.54	0.960956			5.54	0.940393
	5.56	0.998119			5.56	0.951469			5.56	0.95031
	5.58	0.997988			5.58	0.924634			5.58	0.996174
	5.6	0.979134			5.6	0.942773			5.6	0.988952
	5.62	0.994707			5.62	0.961351			5.62	0.987658
	5.64	0.980271			5.64	0.93926			5.64	0.987497
	5.66	0.973666			5.66	0.945672			5.66	0.995904
	5.68	0.970079			5.68	0.956696			5.68	1.00852
	5.7	0.985389			5.7	0.961			5.7	0.974023
	5.72	0.994576			5.72	0.967675			5.72	1.01002
	5.74	0.994707			5.74	0.946682			5.74	0.952681
	5.76	0.97769			5.76	0.96627			5.76	0.914524
	5.78	0.958618			5.78	0.950064			5.78	0.980167
	5.8	1.00087			5.8	0.94655			5.8	0.965724
	5.82	0.994707			5.82	0.951469			5.82	0.970897
	5.84	0.99825			5.84	0.946067			5.84	0.944921
	5.86	0.978346			5.86	0.964996			5.86	0.928106
	5.88	0.986833			5.88	0.945935			5.88	0.903314
	5.9	1.00682			5.9	0.930563			5.9	0.958448
	5.92	0.997157			5.92	0.940533			5.92	0.935974
	5.94	0.973885			5.94	0.962493			5.94	0.941148
	5.96	0.994182			5.96	0.928236			5.96	0.973323
	5.98	0.976028			5.98	0.956081			5.98	0.945891
	6	0.982502			6	0.941368			6	0.954406
	6.02	0.996807			6.02	0.946418			6.02	0.892859
	6.04	0.969029			6.04	0.958979			6.04	0.928914
	6.06	0.985914			6.06	0.955993			6.06	0.961789
	6.08	1.01435			6.08	0.943168			6.08	0.970843
	6.1	0.99077			6.1	0.931705			6.1	0.929022
	6.12	1.007			6.12	0.960868			6.12	1.01051
	6.14	0.976465			6.14	0.94352			6.14	0.95613
	6.16	0.993963			6.16	0.956915			6.16	0.948208
	6.18	0.982633			6.18	0.946945			6.18	0.969281
	6.2	0.984121			6.2	0.949097			6.2	0.960819
	6.22	0.995057			6.22	0.957881			6.22	0.989275
	6.24	0.971085			6.24	0.948395			6.24	0.958232
	6.26	1.0171			6.26	0.937986			6.26	0.944274
	6.28	0.994619			6.28	0.959814			6.28	0.951118
	6.3	0.970604			6.3	0.981817			6.3	0.961735
	6.32	0.975809			6.32	0.960341			6.32	0.958124
	6.34	0.994357			6.34	0.95305			6.34	0.919752
	6.36	0.982633			6.36	0.942641			6.36	0.978604
	6.38	0.985958			6.38	0.946111			6.38	0.95031
	6.4	1.01448			6.4	0.944091			6.4	0.980652
	6.42	0.969773			6.42	0.971979			6.42	0.944867
	6.44	0.967673			6.44	0.935878			6.44	0.980113
	6.46	0.969335			6.46	0.949932			6.46	0.913069
	6.48	0.974278			6.48	0.931793			6.48	0.970305
	6.5	1.00153			6.5	0.951381			6.5	0.948801
	6.52	0.985214			6.52	0.966709			6.52	0.987281
	6.54	0.994226			6.54	0.972682			6.54	0.957316
	6.56	0.984733			6.56	0.967412			6.56	0.968742
	6.58	0.996807			6.58	0.957442			6.58	0.980598
	6.6	0.992126			6.6	0.963679			6.6	0.949717
	6.62	0.992126			6.62	0.935263			6.62	0.960711
	6.64	0.995101			6.64	0.962098			6.64	0.97661
	6.66	0.992126			6.66	0.950635			6.66	0.957154
	6.68	0.986089			6.68	0.975581			6.68	0.943735
	6.7	0.974234			6.7	0.964074			6.7	0.962975
	6.72	0.964173			6.72	0.954368			6.72	0.958717
	6.74	1.01102			6.74	0.939918			6.74	0.96152
	6.76	0.994707			6.76	0.961966			6.76	0.946968
	6.78	0.971391			6.78	0.967588			6.78	1.00361
	6.8	0.978696			6.8	0.971408			6.8	0.959634
	6.82	0.996194			6.82	0.962098			6.82	0.972838
	6.84	0.98797			6.84	0.952743			6.84	0.956939
	6.86	0.975634			6.86	0.922482			6.86	0.985772
	6.88	0.969248			6.88	0.961834			6.88	0.918297
	6.9	0.958355			6.9	0.940885			6.9	0.995635
	6.92	0.996588			6.92	0.944222			6.92	0.978766
	6.94	1.00223			6.94	0.944222			6.94	0.9737
	6.96	0.969641			6.96	0.951645			6.96	0.999407
	6.98	0.984558			6.98	0.961966			6.98	0.998976
	7	0.998381			7	0.964645			7	0.967502
	7.02	0.986045			7.02	0.960297			7.02	0.933333
	7.04	0.98014			7.04	0.929114			7.04	0.94034
	7.06	0.984296			7.06	0.967588			7.06	0.967879
	7.08	0.981496			7.08	0.936493			7.08	0.933872
	7.1	0.987577			7.1	0.947121			7.1	0.952843
	7.12	0.963823			7.12	0.936537			7.12	0.974562
	7.14	0.993482			7.14	0.945979			7.14	0.953058
	7.16	1.01444			7.16	0.93882			7.16	0.938669
	7.18	0.972703			7.18	0.948966			7.18	0.963191
	7.2	0.967673			7.2	0.947385			7.2	0.971275
	7.22	0.966579			7.22	0.947253			7.22	0.910806
	7.24	0.964479			7.24	0.935658			7.24	0.914902
	7.26	0.99357			7.26	0.956256			7.26	0.947076
	7.28	0.985652			7.28	0.967104			7.28	0.955484
	7.3	1.00906			7.3	0.932057			7.3	0.948262
	7.32	0.977515			7.32	0.940094			7.32	0.961574
	7.34	0.97336			7.34	0.962142			7.34	0.913447
	7.36	0.96881			7.36	0.965699			7.36	0.95004
	7.38	0.982196			7.38	0.974746			7.38	0.92207
	7.4	0.973403			7.4	0.938996			7.4	0.922932
	7.42	0.990332			7.42	0.961878			7.42	0.958717
	7.44	0.971216			7.44	0.965523			7.44	0.933657
	7.46	0.991032			7.46	0.942729			7.46	0.933764
	7.48	0.981802			7.48	0.962273			7.48	0.933333
	7.5	1.00678			7.5	0.946462			7.5	0.938884
	7.52	0.985171			7.52	0.956125			7.52	0.963783
	7.54	1.01326			7.54	0.958672			7.54	0.919267
	7.56	0.994313			7.56	0.962581			7.56	0.981461
	7.58	0.984121			7.58	0.940928			7.58	0.932094
	7.6	0.983333			7.6	0.976679			7.6	0.938184
	7.62	0.962948			7.62	0.933067			7.62	0.952088
	7.64	0.985171			7.64	0.914269			7.64	0.944705
	7.66	0.985827			7.66	0.957354			7.66	0.94298
	7.68	0.991382			7.68	0.931222			7.68	0.960604
	7.7	0.976203			7.7	0.944354			7.7	0.956885
	7.72	1.00219			7.72	0.954895			7.72	0.931339
	7.74	0.965354			7.74	0.950108			7.74	0.955268
	7.76	0.989195			7.76	0.93781			7.76	0.943843
	7.78	0.994444			7.78	0.930827			7.78	0.937375
	7.8	0.986483			7.8	0.941675			7.8	0.988413
	7.82	1.00472			7.82	0.935087			7.82	0.981514
	7.84	0.964829			7.84	0.93478			7.84	0.965993
	7.86	0.997288			7.86	0.95428			7.86	0.96249
	7.88	0.967848			7.88	0.959375			7.88	0.959364
	7.9	0.959493			7.9	0.943212			7.9	0.947831
	7.92	0.981234			7.92	0.951996			7.92	0.95349
	7.94	0.974016			7.94	0.954324			7.94	0.984532
	7.96	0.98762			7.96	0.944706			7.96	0.943411
	7.98	0.987183			7.98	0.952172			7.98	0.95252
	8	0.984864			8	0.949317			8	0.932902
	8.02	0.988233			8.02	0.931749			8.02	0.944651
	8.04	0.974716			8.04	0.950503			8.04	0.951226
	8.06	0.994444			8.06	0.918881			8.06	0.949609
	8.08	0.967148			8.08	0.937722			8.08	0.930423
	8.1	0.978521			8.1	0.95103			8.1	0.9744
	8.12	1.03137			8.12	0.943739			8.12	0.95543
	8.14	0.993045			8.14	0.949054			8.14	0.92083
	8.16	0.973666			8.16	0.966797			8.16	0.951442
	8.18	0.967192			8.18	0.933286			8.18	0.945729
	8.2	0.975328			8.2	0.929993			8.2	0.926704
	8.22	0.996588			8.22	0.934736			8.22	0.973269
	8.24	0.984077			8.24	0.961			8.24	0.94519
	8.26	0.975416			8.26	0.924327			8.26	0.942549
	8.28	0.995757			8.28	0.968115			8.28	0.968095
	8.3	0.978959			8.3	0.937107			8.3	0.937591
	8.32	0.965573			8.32	0.931178			8.32	0.946214
	8.34	0.976247			8.34	0.940445			8.34	0.96125
	8.36	0.988758			8.36	0.938118			8.36	0.971328
	8.38	0.980665			8.38	0.966182			8.38	0.991054
	8.4	0.977384			8.4	0.940445			8.4	0.993371
	8.42	0.997507			8.42	0.950679			8.42	0.959041
	8.44	0.972222			8.44	0.962273			8.44	0.975424
	8.46	0.995757			8.46	0.941939			8.46	0.970412
	8.48	0.963692			8.48	0.951206			8.48	0.959634
	8.5	0.965354			8.5	0.957618			8.5	0.983023
	8.52	0.973447			8.52	0.953314			8.52	0.972137
	8.54	0.984821			8.54	0.924283			8.54	0.967771
	8.56	0.987795			8.56	0.95507			8.56	0.980113
	8.58	0.986133			8.58	0.94431			8.58	0.92374
	8.6	0.952493			8.6	0.930168			8.6	0.942064
	8.62	0.965092			8.62	0.941807			8.62	0.938992
	8.64	0.959099			8.64	0.940138			8.64	0.931393
	8.66	0.97629			8.66	0.93579			8.66	0.962436
	8.68	0.991076			8.68	0.951118			8.68	0.967502
	8.7	0.998775			8.7	0.946901			8.7	0.942118
	8.72	1.00315			8.72	0.936537			8.72	0.978981
	8.74	0.977734			8.74	0.952743			8.74	0.996551
	8.76	0.960849			8.76	0.935878			8.76	0.991754
	8.78	0.993963			8.78	0.930432			8.78	0.938345
	8.8	0.959449			8.8	0.951074			8.8	0.965885
	8.82	0.985083			8.82	0.948351			8.82	0.972838
	8.84	0.973885			8.84	0.952084			8.84	0.958663
	8.86	0.973316			8.86	0.935614			8.86	0.961035
	8.88	0.990814			8.88	0.947077			8.88	0.989329
	8.9	0.990945			8.9	0.940226			8.9	0.940932
	8.92	0.975853			8.92	0.95125			8.92	0.934573
	8.94	0.983815			8.94	0.939699			8.94	0.966155
	8.96	0.989545			8.96	0.947253			8.96	0.948693
	8.98	0.985214			8.98	0.959111			8.98	1.00889
	9	0.992301			9	0.954016			9	0.952304
	9.02	0.999256			9.02	0.962361			9.02	0.970951
	9.04	0.984339			9.04	0.94655			9.04	0.954783
	9.06	0.989633			9.06	0.958189			9.06	0.962059
	9.08	0.960192			9.08	0.935263			9.08	0.949663
	9.1	0.96601			9.1	0.953533			9.1	0.993209
	9.12	0.959055			9.12	0.946199			9.12	0.937537
	9.14	1.00726			9.14	0.952699			9.14	0.966155
	9.16	1.01675			9.16	0.941719			9.16	0.958879
	9.18	0.973228			9.18	0.975493			9.18	0.95834
	9.2	0.963692			9.2	0.95103			9.2	0.92471
	9.22	0.975109			9.22	0.961834			9.22	0.950148
	9.24	0.979921			9.24	0.932408			9.24	0.950525
	9.26	0.968591			9.26	0.949273			9.26	0.942765
	9.28	0.955993			9.28	0.93882			9.28	0.944867
	9.3	0.97091			9.3	0.933901			9.3	0.928213
	9.32	1.00639			9.32	0.949581			9.32	0.937375
	9.34	0.970516			9.34	0.9303			9.34	0.96858
	9.36	1.00258			9.36	0.965172			9.36	0.931609
	9.38	0.958224			9.38	0.961527			9.38	0.93716
	9.4	0.956912			9.4	0.955598			9.4	0.950202
	9.42	0.981102			9.42	0.940006			9.42	0.937375
	9.44	0.953237			9.44	0.944178			9.44	0.933064
	9.46	0.981015			9.46	0.977382			9.46	0.915009
	9.48	0.972441			9.48	0.951864			9.48	0.923956
	9.5	0.957349			9.5	0.956256			9.5	0.947238
	9.52	0.943963			9.52	0.946814			9.52	0.928591
	9.54	0.980534			9.54	0.917124			9.54	0.959795
	9.56	1.01177			9.56	0.942817			9.56	0.928375
	9.58	0.950131			9.58	0.956739			9.58	0.945944
	9.6	0.963823			9.6	0.94106			9.6	0.921261
	9.62	0.961505			9.62	0.946418			9.62	0.957262
	9.64	0.972878			9.64	0.951952			9.64	0.920614
	9.66	0.983202			9.66	0.951601			9.66	0.938561
	9.68	0.991951			9.68	0.944881			9.68	0.946052
	9.7	0.99392			9.7	0.938689			9.7	0.906818
	9.72	0.971697			9.72	0.955027			9.72	0.929345
	9.74	0.963123			9.74	0.947165			9.74	0.941525
	9.76	0.947944			9.76	0.970223			9.76	0.976772
	9.78	0.978784			9.78	0.928499			9.78	0.951603
	9.8	0.972485			9.8	0.953094			9.8	0.939262
	9.82	0.96811			9.82	0.953533			9.82	0.925303
	9.84	0.97231			9.84	0.954939			9.84	0.915494
	9.86	0.969554			9.86	0.960429			9.86	0.968849
	9.88	0.985608			9.88	0.931222			9.88	0.951172
	9.9	0.98154			9.9	0.944618			9.9	0.920722
	9.92	0.99217			9.92	0.946418			9.92	0.909674
	9.94	0.961111			9.94	0.944354			9.94	0.954621
	9.96	0.96706			9.96	0.932189			9.96	0.934411
	9.98	0.990595			9.98	0.936185			9.98	0.939262
	10	0.954112			10	0.940314			10	0.920399
	10.02	0.964348			10.02	0.935834			10.02	0.954621
	10.04	0.998775			10.04	0.972287			10.04	0.985556
	10.06	0.979134			10.06	0.954983			10.06	0.938292
	10.08	0.975897			10.08	0.939567			10.08	0.938884
	10.1	0.963211			10.1	0.942158			10.1	0.935705
	10.12	0.992563			10.12	0.971848			10.12	0.975478
	10.14	0.966667			10.14	0.948746			10.14	0.966424
	10.16	0.963605			10.16	0.959243			10.16	0.925249
	10.18	0.960805			10.18	0.951425			10.18	0.992617
	10.2	0.967323			10.2	0.948087			10.2	0.950687
	10.22	0.982196			10.22	0.944354			10.22	0.97176
	10.24	0.991164			10.24	0.94857			10.24	0.959795
	10.26	0.979746			10.26	0.958364			10.26	0.957855
	10.28	0.970297			10.28	0.961658			10.28	0.948639
	10.3	0.980621			10.3	0.946726			10.3	0.963244
	10.32	0.985214			10.32	0.944706			10.32	0.949394
	10.34	0.988233			10.34	0.958716			10.34	0.991646
	10.36	0.967717			10.36	0.942246			10.36	0.973376
	10.38	0.989589			10.38	0.950459			10.38	1.0166
	10.4	0.994313			10.4	0.94106			10.4	0.974616
	10.42	0.970997			10.42	0.94857			10.42	0.982431
	10.44	0.984602			10.44	0.949141			10.44	0.945513
	10.46	0.971085			10.46	0.963064			10.46	0.94007
	10.48	0.98692			10.48	0.961175			10.48	1.01682
	10.5	0.951356			10.5	0.948878			10.5	0.987173
	10.52	0.960192			10.52	0.961307			10.52	0.965562
	10.54	0.962248			10.54	0.947824			10.54	0.9737
	10.56	0.974891			10.56	0.966358			10.56	0.958286
	10.58	0.978128			10.58	0.963547			10.58	0.93813
	10.6	0.95643			10.6	0.953006			10.6	0.970035
	10.62	0.962467			10.62	0.958013			10.62	0.932148
	10.64	0.977034			10.64	0.948263			10.64	0.974616
	10.66	0.97056			10.66	0.943388			10.66	0.963568
	10.68	0.983377			10.68	0.937503			10.68	0.958771
	10.7	0.975853			10.7	0.960692			10.7	0.939316
	10.72	0.958574			10.72	0.969081			10.72	0.95861
	10.74	0.972572			10.74	0.962976			10.74	0.955969
	10.76	1.00844			10.76	0.936756			10.76	0.956508
	10.78	0.958268			10.78	0.954587			10.78	0.96955
	10.8	0.970516			10.8	0.958057			10.8	0.944435
	10.82	0.983815			10.82	0.946682			10.82	0.946483
	10.84	0.986658			10.84	0.941939			10.84	0.961196
	10.86	0.980052			10.86	0.953533			10.86	0.977904
	10.88	1.00087			10.88	0.951689			10.88	0.957316
	10.9	0.963167			10.9	0.939128			10.9	0.940447
	10.92	0.970866			10.92	0.955685			10.92	0.944489
	10.94	0.945538			10.94	0.94128			10.94	0.960011
	10.96	0.958924			10.96	0.953797			10.96	0.962005
	10.98	0.964304			10.98	0.953006			10.98	0.915387
	11	0.975941			11	0.952084			11	0.913716
	11.02	0.973535			11.02	0.951381			11.02	0.956562
	11.04	0.967629			11.04	0.940621			11.04	0.941417
	11.06	0.995407			11.06	0.937283			11.06	0.972784
	11.08	0.961286			11.08	0.946462			11.08	0.942765
	11.1	0.960717			11.1	0.953489			11.1	0.979197
	11.12	0.954462			11.12	0.972463			11.12	0.957316
	11.14	0.982502			11.14	0.9498			11.14	0.926974
	11.16	0.99182			11.16	0.966446			11.16	0.968472
	11.18	0.971391			11.18	0.946199			11.18	0.954136
	11.2	0.990026			11.2	0.945628			11.2	0.940124
	11.22	0.981059			11.22	0.936976			11.22	0.978119
	11.24	0.954024			11.24	0.955202			11.24	0.985018
	11.26	0.96881			11.26	0.938952			11.26	0.956346
	11.28	0.984121			11.28	0.940226			11.28	0.950957
	11.3	0.959799			11.3	0.954719			11.3	0.945244
	11.32	0.973053			11.32	0.94106			11.32	0.962975
	11.34	0.947157			11.34	0.948351			11.34	0.976826
	11.36	0.974584			11.36	0.921384			11.36	0.967286
	11.38	0.986745			11.38	0.943651			11.38	0.904716
	11.4	0.964654			11.4	0.943959			11.4	0.925519
	11.42	0.984864			11.42	0.925293			11.42	0.945998
	11.44	0.97161			11.44	0.937942			11.44	0.954244
	11.46	0.959711			11.46	0.934736			11.46	0.955645
	11.48	0.976947			11.48	0.94778			11.48	0.913932
	11.5	0.975503			11.5	0.956212			11.5	0.913231
	11.52	0.984121			11.52	0.954807			11.52	0.914363
	11.54	0.97021			11.54	0.965699			11.54	0.902237
	11.56	0.958049			11.56	0.955334			11.56	0.953328
	11.58	0.975284			11.58	0.934736			11.58	0.912961
	11.6	0.97664			11.6	0.942597			11.6	0.938615
	11.62	0.961855			11.62	0.940182			11.62	0.952681
	11.64	0.980665			11.64	0.950195			11.64	0.950472
	11.66	0.97231			11.66	0.929202			11.66	0.949232
	11.68	0.962292			11.68	0.941499			11.68	0.955376
	11.7	0.967892			11.7	0.948439			11.7	0.963837
	11.72	0.98049			11.72	0.932452			11.72	0.917219
	11.74	0.973885			11.74	0.944706			11.74	0.94007
	11.76	0.968591			11.76	0.938601			11.76	0.927674
	11.78	0.962511			11.78	0.968466			11.78	0.958771
	11.8	0.987445			11.8	0.941455			11.8	0.961466
	11.82	0.970604			11.82	0.966358			11.82	0.956346
	11.84	0.966404			11.84	0.954675			11.84	0.918243
	11.86	0.999825			11.86	0.936976			11.86	0.94713
	11.88	0.954331			11.88	0.946989			11.88	0.967125
	11.9	0.959361			11.9	0.970223			11.9	0.978173
	11.92	0.951706			11.92	0.930651			11.92	0.952466
	11.94	0.964348			11.94	0.962756			11.94	0.933279
	11.96	0.945451			11.96	0.941763			11.96	0.945729
	11.98	0.996107			11.98	0.936229			11.98	0.931824
	12	0.959536			12	0.974702			12	0.968203
	12.02	0.969073			12.02	0.937195			12.02	0.971921
	12.04	0.965792			12.04	0.93456			12.04	0.964268
	12.06	0.989895			12.06	0.921384			12.06	0.971652
	12.08	0.963692			12.08	0.9368			12.08	0.954675
	12.1	0.956343			12.1	0.914577			12.1	0.967448
	12.12	0.962248			12.12	0.940445			12.12	0.97758
	12.14	0.981277			12.14	0.94756			12.14	0.931393
	12.16	0.967848			12.16	0.965962			12.16	0.968849
	12.18	0.969291			12.18	0.942202			12.18	0.939423
	12.2	0.956387			12.2	0.932232			12.2	0.94422
	12.22	0.99322			12.22	0.939699			12.22	0.970412
	12.24	0.968635			12.24	0.963591			12.24	0.936567
	12.26	0.955381			12.26	0.951733			12.26	0.921046
	12.28	0.992607			12.28	0.954587			12.28	0.951549
	12.3	0.983027			12.3	0.950591			12.3	0.960226
	12.32	0.97021			12.32	0.953094			12.32	0.95349
	12.34	0.976072			12.34	0.942773			12.34	0.978928
	12.36	0.955424			12.36	0.937766			12.36	0.981568
	12.38	0.964698			12.38	0.947209			12.38	0.922231
	12.4	0.973578			12.4	0.960868			12.4	0.949879
	12.42	0.966842			12.42	0.947165			12.42	0.938292
	12.44	0.96168			12.44	0.962317			12.44	0.950741
	12.46	0.96378			12.46	0.943608			12.46	0.931339
	12.48	0.969204			12.48	0.957091			12.48	0.938238
	12.5	0.949038			12.5	0.963591			12.5	0.942765
	12.52	0.960542			12.52	0.939303			12.52	0.946968
	12.54	0.969554			12.54	0.937151			12.54	0.932094
	12.56	0.968766			12.56	0.954412			12.56	0.970412
	12.58	0.962948			12.58	0.96056			12.58	0.913716
	12.6	0.964611			12.6	0.939216			12.6	0.943897
	12.62	0.979046			12.62	0.981598			12.62	0.959526
	12.64	0.965179			12.64	0.95125			12.64	0.954514
	12.66	0.977078			12.66	0.957091			12.66	0.972029
	12.68	0.984208			12.68	0.931442			12.68	0.913123
	12.7	0.98937			12.7	0.958233			12.7	0.934142
	12.72	0.971829			12.72	0.923712			12.72	0.969334
	12.74	0.97091			12.74	0.951908			12.74	0.933064
	12.76	0.991645			12.76	0.939435			12.76	0.959095
	12.78	0.965223			12.78	0.940753			12.78	0.944705
	12.8	0.951662			12.8	0.972067			12.8	0.953651
	12.82	0.969904			12.82	0.946726			12.82	0.941687
	12.84	0.976815			12.84	0.94005			12.84	0.951657
	12.86	0.970341			12.86	0.9628			12.86	0.912099
	12.88	0.968723			12.88	0.954543			12.88	0.951388
	12.9	0.96776			12.9	0.948702			12.9	0.924603
	12.92	0.978959			12.92	0.953006			12.92	0.957639
	12.94	0.934208			12.94	0.962976			12.94	0.984586
	12.96	0.961286			12.96	0.93153			12.96	0.933818
	12.98	0.973972			12.98	0.939787			12.98	0.937968
	13	0.944313			13	0.935263			13	0.965346
	13.02	0.96986			13.02	0.949756			13.02	0.957532
	13.04	0.96273			13.04	0.953709			13.04	0.944813
	13.06	0.959974			13.06	0.954324			13.06	0.967394
	13.08	0.930227			13.08	0.953138			13.08	0.939585
	13.1	0.97231			13.1	0.958189			13.1	0.938292
	13.12	0.935083			13.12	0.941148			13.12	0.970951
	13.14	0.974803			13.14	0.935351			13.14	0.946753
	13.16	0.983246			13.16	0.970003			13.16	0.9474
	13.18	0.95175			13.18	0.944266			13.18	0.984479
	13.2	0.967454			13.2	0.961263			13.2	0.966586
	13.22	0.980796			13.22	0.947824			13.22	0.935166
	13.24	0.982633			13.24	0.943168			13.24	0.970412
	13.26	0.979878			13.26	0.941368			13.26	0.940286
	13.28	0.964917			13.28	0.95103			13.28	0.985449
	13.3	0.952318			13.3	0.960648			13.3	0.957801
	13.32	0.980359			13.32	0.954104			13.32	0.947992
	13.34	0.976072			13.34	0.944135			13.34	0.950472
	13.36	0.97161			13.36	0.969783			13.36	0.928914
	13.38	0.971741			13.38	0.939347			13.38	0.938022
	13.4	0.96881			13.4	0.963942			13.4	0.913177
	13.42	0.94252			13.42	0.943651			13.42	0.900566
	13.44	0.965661			13.44	0.976152			13.44	0.917542
	13.46	0.959405			13.46	0.938557			13.46	0.923902
	13.48	0.975634			13.48	0.932189			13.48	0.946106
	13.5	0.973316			13.5	0.947604			13.5	0.894099
	13.52	0.971654			13.52	0.957662			13.52	0.934034
	13.54	0.94147			13.54	0.957135			13.54	0.936405
	13.56	0.972791			13.56	0.975757			13.56	0.928698
	13.58	0.979571			13.58	0.944749			13.58	0.961681
	13.6	0.961811			13.6	0.966797			13.6	0.897656
	13.62	0.952275			13.62	0.94005			13.62	0.928968
	13.64	0.985914			13.64	0.942246			13.64	0.914039
	13.66	0.981496			13.66	0.955158			13.66	0.942765
	13.68	0.953106			13.68	0.948483			13.68	0.91474
	13.7	0.981015			13.7	0.954148			13.7	0.938453
	13.72	0.974978			13.72	0.933945			13.72	0.926489
	13.74	0.950525			13.74	0.939567			13.74	0.902829
	13.76	0.980796			13.76	0.951425			13.76	0.946376
	13.78	0.980271			13.78	0.937986			13.78	0.934627
	13.8	0.952231			13.8	0.936932			13.8	0.937214
	13.82	0.964873			13.82	0.950635			13.82	0.96443
	13.84	0.965442			13.84	0.926347			13.84	0.961628
	13.86	0.970122			13.86	0.945408			13.86	0.933172
	13.88	0.958443			13.88	0.937415			13.88	0.959526
	13.9	0.962161			13.9	0.956432			13.9	0.960334
	13.92	0.975328			13.92	0.947956			13.92	0.948316
	13.94	0.961899			13.94	0.9303			13.94	0.95252
	13.96	0.956124			13.96	0.950239			13.96	0.932579
	13.98	0.948688			13.98	0.934165			13.98	0.96125
	14	0.964479			14	0.943037			14	0.933764
	14.02	0.978609			14.02	0.927533			14.02	0.930477
	14.04	0.965223			14.04	0.951074			14.04	0.947723
	14.06	0.941032			14.06	0.935834			14.06	0.931447
	14.08	0.965092			14.08	0.936273			14.08	0.969604
	14.1	0.980096			14.1	0.937151			14.1	0.937106
	14.12	0.949825			14.12	0.94532			14.12	0.951388
	14.14	0.95245			14.14	0.940006			14.14	0.969334
	14.16	0.954374			14.16	0.93926			14.16	0.918728
	14.18	0.954812			14.18	0.942993			14.18	0.942603
	14.2	0.985696			14.2	0.926874			14.2	0.945028
	14.22	0.950787			14.22	0.952655			14.22	0.934896
	14.24	0.969073			14.24	0.932935			14.24	0.891997
	14.26	0.985302			14.26	0.954939			14.26	0.908812
	14.28	0.96133			14.28	0.938249			14.28	0.877607
	14.3	0.981802			14.3	0.934472			14.3	0.882026
	14.32	0.980796			14.32	0.94128			14.32	0.913231
	14.34	0.952756			14.34	0.908911			14.34	0.965616
	14.36	0.956649			14.36	0.931925			14.36	0.941741
	14.38	0.970429			14.38	0.927489			14.38	0.922231
	14.4	0.959624			14.4	0.95551			14.4	0.912369
	14.42	0.973578			14.42	0.941543			14.42	0.91889
	14.44	0.953018			14.44	0.956037			14.44	0.91959
	14.46	0.953062			14.46	0.931134			14.46	0.952681
	14.48	0.960849			14.48	0.929729			14.48	0.927674
	14.5	0.967804			14.5	0.942905			14.5	0.939801
	14.52	0.971172			14.52	0.941719			14.52	0.952681
	14.54	0.961111			14.54	0.929378			14.54	0.928537
	14.56	0.952318			14.56	0.947999			14.56	0.952358
	14.58	0.969204			14.58	0.923361			14.58	0.947561
	14.6	0.980971			14.6	0.925557			14.6	0.951657
	14.62	0.972922			14.62	0.946023			14.62	0.942172
	14.64	0.939108			14.64	0.954675			14.64	0.94007
	14.66	0.978084			14.66	0.940797			14.66	0.970951
	14.68	0.966929			14.68	0.97154			14.68	0.922986
	14.7	0.975591			14.7	0.939303			14.7	0.942603
	14.72	0.954681			14.72	0.934999			14.72	0.906979
	14.74	0.93084			14.74	0.938469			14.74	0.940825
	14.76	0.964042			14.76	0.940094			14.76	0.918243
	14.78	0.953193			14.78	0.94554			14.78	0.948963
	14.8	0.955512			14.8	0.94655			14.8	0.902237
	14.82	0.959799			14.82	0.932364			14.82	0.92401
	14.84	0.949563			14.84	0.932364			14.84	0.908111
	14.86	0.972703			14.86	0.935834			14.86	0.951496
	14.88	0.966448			14.88	0.947736			14.88	0.946483
	14.9	0.933596			14.9	0.935131			14.9	0.945998
	14.92	0.945713			14.92	0.935131			14.92	0.958987
	14.94	0.958224			14.94	0.933155			14.94	0.940986
	14.96	0.988408			14.96	0.947912			14.96	0.959687
	14.98	0.96706			14.98	0.960121			14.98	0.92304
	15	0.94615			15	0.959023			15	0.904662
	15.02	0.952231			15.02	0.931881			15.02	0.938345
	15.04	0.994401			15.04	0.950722			15.04	0.925411
	15.06	0.955381			15.06	0.944881			15.06	0.907842
	15.08	0.96028			15.08	0.940006			15.08	0.892913
	15.1	0.972091			15.1	0.940094			15.1	0.903853
	15.12	0.967148			15.12	0.920023			15.12	0.91765
	15.14	0.964654			15.14	0.91708			15.14	0.947454
	15.16	0.950262			15.16	0.928368			15.16	0.901374
	15.18	0.962992			15.18	0.934428			15.18	0.890973
	15.2	0.962817			15.2	0.949712			15.2	0.910428
	15.22	0.968504			15.22	0.93983			15.22	0.880571
	15.24	0.959755			15.24	0.953138			15.24	0.942549
	15.26	0.970779			15.26	0.931398			15.26	0.947615
	15.28	0.959449			15.28	0.934384			15.28	0.971328
	15.3	0.956343			15.3	0.947121			15.3	0.981838
	15.32	0.951487			15.32	0.951293			15.32	0.982754
	15.34	0.948688			15.34	0.953753			15.34	0.950418
	15.36	0.987008			15.36	0.949141			15.36	0.962652
	15.38	0.967104			15.38	0.944091			15.38	0.929776
	15.4	0.940857			15.4	0.941763			15.4	0.951603
	15.42	0.961242			15.42	0.933506			15.42	0.95252
	15.44	0.959886			15.44	0.939216			15.44	0.935705
	15.46	0.956955			15.46	0.947604			15.46	0.947831
	15.48	0.962817			15.48	0.943124			15.48	0.944489
	15.5	0.954331			15.5	0.930256			15.5	0.91765
	15.52	0.957699			15.52	0.958935			15.52	0.925034
	15.54	0.974366			15.54	0.929861			15.54	0.956023
	15.56	0.986702			15.56	0.934692			15.56	0.933603
	15.58	0.94217			15.58	0.949624			15.58	0.95031
	15.6	0.936133			15.6	0.938513			15.6	0.958717
	15.62	0.943963			15.62	0.931398			15.62	0.922393
	15.64	0.969685			15.64	0.965304			15.64	0.941795
	15.66	0.957174			15.66	0.940401			15.66	0.958178
	15.68	0.969816			15.68	0.941807			15.68	0.916303
	15.7	0.944051			15.7	0.938557			15.7	0.916357
	15.72	0.958399			15.72	0.945233			15.72	0.966855
	15.74	0.971522			15.74	0.964162			15.74	0.912099
	15.76	0.943832			15.76	0.955202			15.76	0.95004
	15.78	0.98762			15.78	0.954895			15.78	0.940286
	15.8	0.932546			15.8	0.934648			15.8	0.965831
	15.82	0.955249			15.82	0.948131			15.82	0.980113
	15.84	0.94392			15.84	0.925469			15.84	0.911237
	15.86	0.969335			15.86	0.924063			15.86	0.957693
	15.88	0.946194			15.88	0.953182			15.88	0.950957
	15.9	0.956562			15.9	0.927797			15.9	0.95349
	15.92	0.954068			15.92	0.946155			15.92	0.944867
	15.94	0.952362			15.94	0.916465			15.94	0.956669
	15.96	0.957437			15.96	0.933374			15.96	0.951442
	15.98	0.939983			15.98	0.933286			15.98	0.898572
	16	0.973753			16	0.943344			16	0.951442
	16.02	0.952187			16.02	0.944442			16.02	0.932902
	16.04	0.966229			16.04	0.939611			16.04	0.930315
	16.06	0.956124			16.06	0.944091			16.06	0.93813
	16.08	0.973578			16.08	0.943739			16.08	0.918566
	16.1	0.969335			16.1	0.949581			16.1	0.913878
	16.12	0.955643			16.12	0.958364			16.12	0.898302
	16.14	0.971785			16.14	0.938162			16.14	0.909243
	16.16	0.972047			16.16	0.954851			16.16	0.909674
	16.18	0.92231			16.18	0.944881			16.18	0.900135
	16.2	0.958836			16.2	0.951645			16.2	0.944759
	16.22	0.955118			16.22	0.931003			16.22	0.937914
	16.24	0.958661			16.24	0.951864			16.24	0.920668
	16.26	0.951094			16.26	0.939743			16.26	0.935597
	16.28	0.950087			16.28	0.938425			16.28	0.901213
	16.3	0.969423			16.3	0.937766			16.3	0.896955
	16.32	0.976859			16.32	0.934297			16.32	0.909458
	16.34	0.947682			16.34	0.942553			16.34	0.924926
	16.36	0.949388			16.36	0.964865			16.36	0.935974
	16.38	0.9528			16.38	0.952216			16.38	0.901213
	16.4	0.984252			16.4	0.951425			16.4	0.939369
	16.42	0.95035			16.42	0.950108			16.42	0.933226
	16.44	0.973185			16.44	0.950371			16.44	0.905847
	16.46	0.961505			16.46	0.951381			16.46	0.925519
	16.48	0.948906			16.48	0.967368			16.48	0.960927
	16.5	0.941339			16.5	0.965304			16.5	0.91668
	16.52	0.943526			16.52	0.981378			16.52	0.957101
	16.54	0.970735			16.54	0.943432			16.54	0.953544
	16.56	0.951312			16.56	0.977513			16.56	0.943196
	16.58	0.962817			16.58	0.952918			16.58	0.925519
	16.6	0.95923			16.6	0.954543			16.6	0.94201
	16.62	0.972878			16.62	0.972023			16.62	0.948585
	16.64	0.979746			16.64	0.95731			16.64	0.895662
	16.66	0.935827			16.66	0.942334			16.66	0.919267
	16.68	0.982108			16.68	0.949317			16.68	0.960658
	16.7	0.947332			16.7	0.960473			16.7	0.925034
	16.72	0.963955			16.72	0.930124			16.72	0.963568
	16.74	0.939764			16.74	0.95775			16.74	0.927998
	16.76	0.954374			16.76	0.954543			16.76	0.93301
	16.78	0.954418			16.78	0.954587			16.78	0.966748
	16.8	0.967673			16.8	0.935922			16.8	0.933926
	16.82	0.964479			16.82	0.942597			16.82	0.954082
	16.84	0.945101			16.84	0.962361			16.84	0.937591
	16.86	0.951181			16.86	0.949141			16.86	0.975532
	16.88	0.944882			16.88	0.961878			16.88	0.947992
	16.9	0.971129			16.9	0.93557			16.9	0.960765
	16.92	0.937533			16.92	0.942949			16.92	0.964322
	16.94	0.946938			16.94	0.950942			16.94	0.944759
	16.96	0.941907			16.96	0.96829			16.96	0.963029
	16.98	0.9493			16.98	0.947033			16.98	0.949555
	17	0.964392			17	0.94857			17	0.937321
	17.02	0.9472			17.02	0.936537			17.02	0.911237
	17.04	0.963823			17.04	0.959243			17.04	0.917974
	17.06	0.953237			17.06	0.923449			17.06	0.882242
	17.08	0.974059			17.08	0.96504			17.08	0.911937
	17.1	0.976728			17.1	0.951996			17.1	0.933764
	17.12	0.945101			17.12	0.972023			17.12	0.927728
	17.14	0.950875			17.14	0.95081			17.14	0.917812
	17.16	0.950131			17.16	0.962449			17.16	0.92498
	17.18	0.925984			17.18	0.961131			17.18	0.928591
	17.2	0.960017			17.2	0.954587			17.2	0.974939
	17.22	0.940201			17.22	0.93478			17.22	0.946807
	17.24	0.946063			17.24	0.956696			17.24	0.913177
	17.26	0.93154			17.26	0.961439			17.26	0.911345
	17.28	0.939808			17.28	0.950722			17.28	0.933387
	17.3	0.977297			17.3	0.957398			17.3	0.942873
	17.32	0.956737			17.32	0.92929			17.32	0.943465
	17.34	0.936527			17.34	0.948614			17.34	0.948855
	17.36	0.947682			17.36	0.945716			17.36	0.912638
	17.38	0.958486			17.38	0.954631			17.38	0.930154
	17.4	0.934033			17.4	0.951337			17.4	0.921584
	17.42	0.974716			17.42	0.943608			17.42	0.970897
	17.44	0.949344			17.44	0.951645			17.44	0.889302
	17.46	0.946282			17.46	0.951952			17.46	0.93716
	17.48	0.946238			17.48	0.953929			17.48	0.89453
	17.5	0.945888			17.5	0.939787			17.5	0.937375
	17.52	0.945669			17.52	0.956564			17.52	0.904608
	17.54	0.980577			17.54	0.953621			17.54	0.943358
	17.56	0.945801			17.56	0.946858			17.56	0.913285
	17.58	0.952712			17.58	0.962361			17.58	0.952897
	17.6	0.954331			17.6	0.953577			17.6	0.929399
	17.62	0.950481			17.62	0.968115			17.62	0.918297
	17.64	0.947988			17.64	0.943915			17.64	0.954514
	17.66	0.979965			17.66	0.955378			17.66	0.930154
	17.68	0.950087			17.68	0.931661			17.68	0.97661
	17.7	0.926159			17.7	0.950547			17.7	0.899596
	17.72	0.953018			17.72	0.965172			17.72	0.936621
	17.74	0.943088			17.74	0.95551			17.74	0.920668
	17.76	0.941732			17.76	0.93702			17.76	0.941148
	17.78	0.936877			17.78	0.945979			17.78	0.888871
	17.8	0.965267			17.8	0.944222			17.8	0.912369
	17.82	0.959449			17.82	0.936888			17.82	0.942064
	17.84	0.938583			17.84	0.943695			17.84	0.920884
	17.86	0.956868			17.86	0.946243			17.86	0.902075
	17.88	0.937052			17.88	0.950986			17.88	0.944759
	17.9	0.965092			17.9	0.941851			17.9	0.943627
	17.92	0.941164			17.92	0.939655			17.92	0.918081
	17.94	0.942082			17.94	0.957266			17.94	0.924818
	17.96	0.947332			17.96	0.958013			17.96	0.950094
	17.98	0.950569			17.98	0.936317			17.98	0.950472
	18	0.977472			18	0.961966			18	0.93495
	18.02	0.947375			18.02	0.958233			18.02	0.953166
	18.04	0.9472			18.04	0.952172			18.04	0.949987
	18.06	0.936002			18.06	0.946067			18.06	0.921369
	18.08	0.923491			18.08	0.938996			18.08	0.930585
	18.1	0.932852			18.1	0.949712			18.1	0.913231
	18.12	0.946107			18.12	0.939303			18.12	0.917381
	18.14	0.938451			18.14	0.946594			18.14	0.918243
	18.16	0.936877			18.16	0.944837			18.16	0.922716
	18.18	0.965836			18.18	0.930388			18.18	0.915764
	18.2	0.943351			18.2	0.949624			18.2	0.908111
	18.22	0.937402			18.22	0.951162			18.22	0.93495
	18.24	0.944663			18.24	0.938469			18.24	0.912423
	18.26	0.957918			18.26	0.941368			18.26	0.926327
	18.28	0.956343			18.28	0.943739			18.28	0.88817
	18.3	0.97231			18.3	0.963371			18.3	0.92277
	18.32	0.952187			18.32	0.944442			18.32	0.926165
	18.34	0.966098			18.34	0.926786			18.34	0.956885
	18.36	0.939895			18.36	0.929026			18.36	0.906171
	18.38	0.961505			18.38	0.957793			18.38	0.894638
	18.4	0.976465			18.4	0.955861			18.4	0.922339
	18.42	0.941907			18.42	0.927621			18.42	0.92789
	18.44	0.930971			18.44	0.946682			18.44	0.935705
	18.46	0.965267			18.46	0.941983			18.46	0.97052
	18.48	0.941382			18.48	0.947165			18.48	0.894099
	18.5	0.954549			18.5	0.938162			18.5	0.907033
	18.52	0.945188			18.52	0.952216			18.52	0.967502
	18.54	0.94392			18.54	0.945804			18.54	0.966478
	18.56	0.92944			18.56	0.937503			18.56	0.923579
	18.58	0.979921			18.58	0.944486			18.58	0.923094
	18.6	0.946894			18.6	0.931047			18.6	0.934788
	18.62	0.955337			18.62	0.926084			18.62	0.931663
	18.64	0.943657			18.64	0.943124			18.64	0.912746
	18.66	0.962817			18.66	0.954368			18.66	0.939801
	18.68	0.932721			18.68	0.932496			18.68	0.906602
	18.7	0.945976			18.7	0.935658			18.7	0.936405
	18.72	0.952056			18.72	0.955773			18.72	0.911506
	18.74	0.960805			18.74	0.943608			18.74	0.965939
	18.76	0.955468			18.76	0.93882			18.76	0.937914
	18.78	0.93084			18.78	0.946067			18.78	0.93495
	18.8	0.956387			18.8	0.940533			18.8	0.966532
	18.82	0.954287			18.82	0.936141			18.82	0.920075
	18.84	0.94042			18.84	0.956564			18.84	0.927405
	18.86	0.919773			18.86	0.941324			18.86	0.964753
	18.88	0.940157			18.88	0.926479			18.88	0.967879
	18.9	0.971479			18.9	0.923361			18.9	0.993533
	18.92	0.952581			18.92	0.940885			18.92	0.944435
	18.94	0.969335			18.94	0.922307			18.94	0.954621
	18.96	0.932546			18.96	0.932276			18.96	0.924656
	18.98	0.950744			18.98	0.927138			18.98	0.904608
	19	0.956605			19	0.94677			19	0.933118
	19.02	0.961724			19.02	0.949537			19.02	0.94837
	19.04	0.953631			19.04	0.948527			19.04	0.931932
	19.06	0.942257			19.06	0.953533			19.06	0.926165
	19.08	0.94685			19.08	0.939874			19.08	0.94201
	19.1	0.93657			19.1	0.940885			19.1	0.890811
	19.12	0.9465			19.12	0.946023			19.12	0.916249
	19.14	0.973841			19.14	0.95002			19.14	0.951711
	19.16	0.942432			19.16	0.930827			19.16	0.95128
	19.18	0.955293			19.18	0.928675			19.18	0.939423
	19.2	0.949038			19.2	0.940445			19.2	0.918674
	19.22	0.956955			19.22	0.939435			19.22	0.895446
	19.24	0.943876			19.24	0.962756			19.24	0.91447
	19.26	0.961767			19.26	0.941016			19.26	0.924926
	19.28	0.964173			19.28	0.951074			19.28	0.956885
	19.3	0.912817			19.3	0.949493			19.3	0.932687
	19.32	0.94357			19.32	0.928587			19.32	0.910321
	19.34	0.958311			19.34	0.942422			19.34	0.876906
	19.36	0.966973			19.36	0.953182			19.36	0.946915
	19.38	0.973928			19.38	0.940928			19.38	0.904338
	19.4	0.981277			19.4	0.934121			19.4	0.922285
	19.42	0.950262			19.42	0.952084			19.42	0.931178
	19.44	0.945101			19.44	0.951162			19.44	0.942118
	19.46	0.948163			19.46	0.935482			19.46	0.912207
	19.48	0.943438			19.48	0.939172			19.48	0.929184
	19.5	0.947857			19.5	0.952172			19.5	0.94104
	19.52	0.919291			19.52	0.95652			19.52	0.905686
	19.54	0.941776			19.54	0.945804			19.54	0.931393
	19.56	0.932546			19.56	0.941104			19.56	0.900296
	19.58	0.948469			19.58	0.944091			19.58	0.909027
	19.6	0.951356			19.6	0.957135			19.6	0.910375
	19.62	0.965486			19.62	0.950942			19.62	0.923094
	19.64	0.934908			19.64	0.935307			19.64	0.945459
	19.66	0.950219			19.66	0.926215			19.66	0.948262
	19.68	0.947332			19.68	0.944969			19.68	0.918728
	19.7	0.944226			19.7	0.96728			19.7	0.909458
	19.72	0.945494			19.72	0.96649			19.72	0.931231
	19.74	0.940464			19.74	0.949668			19.74	0.939208
	19.76	0.943307			19.76	0.930563			19.76	0.948208
	19.78	0.948381			19.78	0.946462			19.78	0.926112
	19.8	0.931846			19.8	0.909087			19.8	0.9564
	19.82	0.956605			19.82	0.94655			19.82	0.933441
	19.84	0.95315			19.84	0.951118			19.84	0.926543
	19.86	0.946282			19.86	0.949624			19.86	0.923956
	19.88	0.936045			19.88	0.930915			19.88	0.929938
	19.9	0.949825			19.9	0.940753			19.9	0.935381
	19.92	0.951312			19.92	0.963415			19.92	0.898033
	19.94	0.959449			19.94	0.943476			19.94	0.968041
	19.96	0.972397			19.96	0.948658			19.96	0.916842
	19.98	0.951794			19.98	0.95305			19.98	0.925141
	20	0.947113			20	0.938337			20	0.940825
	20.02	0.959843			20.02	0.915411			20.02	0.917866
	20.04	0.961549			20.04	0.95854			20.04	0.908273
	20.06	0.939195			20.06	0.939523			20.06	0.897009
	20.08	0.93937			20.08	0.958672			20.08	0.941633
	20.1	0.945669			20.1	0.951118			20.1	0.912423
	20.12	0.965967			20.12	0.952787			20.12	0.915063
	20.14	0.932808			20.14	0.940577			20.14	0.952843
	20.16	0.96133			20.16	0.927006			20.16	0.936783
	20.18	0.953937			20.18	0.968861			20.18	0.922177
	20.2	0.957349			20.2	0.9433			20.2	0.87696
	20.22	0.96343			20.22	0.953226			20.22	0.87917
	20.24	0.945232			20.24	0.938162			20.24	0.963729
	20.26	0.972047			20.26	0.941983			20.26	0.966047
	20.28	0.950919			20.28	0.945276			20.28	0.930746
	20.3	0.941864			20.3	0.958145			20.3	0.959903
	20.32	0.963561			20.32	0.955993			20.32	0.935058
	20.34	0.927515			20.34	0.957574			20.34	0.926543
	20.36	0.924672			20.36	0.955685			20.36	0.920507
	20.38	0.938933			20.38	0.936493			20.38	0.945513
	20.4	0.953718			20.4	0.948219			20.4	0.911937
	20.42	0.974059			20.42	0.940972			20.42	0.922824
	20.44	0.961592			20.44	0.941324			20.44	0.91959
	20.46	0.959493			20.46	0.93456			20.46	0.93619
	20.48	0.946063			20.48	0.93478			20.48	0.927728
	20.5	0.958618			20.5	0.944618			20.5	0.932202
	20.52	0.948731			20.52	0.93658			20.52	0.940501
	20.54	0.937183			20.54	0.93355			20.54	0.911884
	20.56	0.939283			20.56	0.948527			20.56	0.890973
	20.58	0.964173			20.58	0.940885			20.58	0.937591
	20.6	0.928478			20.6	0.958628			20.6	0.884236
	20.62	0.932283			20.62	0.947692			20.62	0.932417
	20.64	0.950044			20.64	0.925952			20.64	0.948639
	20.66	0.935696			20.66	0.952435			20.66	0.881649
	20.68	0.951006			20.68	0.943827			20.68	0.89038
	20.7	0.934514			20.7	0.937942			20.7	0.916788
	20.72	0.931802			20.72	0.92279			20.72	0.965616
	20.74	0.949475			20.74	0.965655			20.74	0.930693
	20.76	0.959186			20.76	0.960736			20.76	0.932848
	20.78	0.939808			20.78	0.934209			20.78	0.947615
	20.8	0.92371			20.8	0.925469			20.8	0.931124
	20.82	0.932152			20.82	0.9238			20.82	0.964107
	20.84	0.924541			20.84	0.949668			20.84	0.931663
	20.86	0.956124			20.86	0.934604			20.86	0.950094
	20.88	0.943526			20.88	0.950371			20.88	0.959256
	20.9	0.957655			20.9	0.913391			20.9	0.968742
	20.92	0.945888			20.92	0.952611			20.92	0.925573
	20.94	0.959668			20.94	0.934999			20.94	0.920992
	20.96	0.961199			20.96	0.923668			20.96	0.95252
	20.98	0.938626			20.98	0.934077			20.98	0.95737
	21	0.960499			21	0.949273			21	0.918513
	21.02	0.971347			21.02	0.942861			21.02	0.918566
	21.04	0.942826			21.04	0.949756			21.04	0.927459
	21.06	0.958968			21.06	0.93658			21.06	0.961681
	21.08	0.95105			21.08	0.933243			21.08	0.901213
	21.1	0.943788			21.1	0.949229			21.1	0.926597
	21.12	0.942388			21.12	0.937635			21.12	0.923201
	21.14	0.934646			21.14	0.945847			21.14	0.98588
	21.16	0.952625			21.16	0.948658			21.16	0.914255
	21.18	0.956124			21.18	0.957398			21.18	0.91447
	21.2	0.943526			21.2	0.951381			21.2	0.926165
	21.22	0.947682			21.22	0.958716			21.22	0.948639
	21.24	0.915311			21.24	0.952216			21.24	0.921261
	21.26	0.930621			21.26	0.944135			21.26	0.934034
	21.28	0.940945			21.28	0.956344			21.28	0.919375
	21.3	0.945538			21.3	0.966402			21.3	0.933172
	21.32	0.972616			21.32	0.949976			21.32	0.925842
	21.34	0.927909			21.34	0.942378			21.34	0.887092
	21.36	0.941514			21.36	0.949712			21.36	0.939693
	21.38	0.927865			21.38	0.952084			21.38	0.929345
	21.4	0.939895			21.4	0.952304			21.4	0.911183
	21.42	0.933246			21.42	0.936888			21.42	0.889302
	21.44	0.906868			21.44	0.945057			21.44	0.936944
	21.46	0.951794			21.46	0.931661			21.46	0.909189
	21.48	0.927297			21.48	0.932803			21.48	0.895931
	21.5	0.938714			21.5	0.936712			21.5	0.918674
	21.52	0.95713			21.52	0.946155			21.52	0.905686
	21.54	0.922003			21.54	0.947033			21.54	0.934088
	21.56	0.945188			21.56	0.917124			21.56	0.910428
	21.58	0.928521			21.58	0.910844			21.58	0.889625
	21.6	0.933158			21.6	0.937898			21.6	0.940232
	21.62	0.938014			21.62	0.966621			21.62	0.936729
	21.64	0.943963			21.64	0.943388			21.64	0.87696
	21.66	0.924278			21.66	0.950283			21.66	0.908758
	21.68	0.956474			21.68	0.932101			21.68	0.935166
	21.7	0.91776			21.7	0.954807			21.7	0.950687
	21.72	0.931452			21.72	0.936888			21.72	0.951064
	21.74	0.921872			21.74	0.949756			21.74	0.894691
	21.76	0.928609			21.76	0.952699			21.76	0.940825
	21.78	0.942563			21.78	0.96526			21.78	0.95931
	21.8	0.95245			21.8	0.940226			21.8	0.918135
	21.82	0.953587			21.82	0.936317			21.82	0.912638
	21.84	0.922791			21.84	0.960165			21.84	0.885368
	21.86	0.934296			21.86	0.975229			21.86	0.934842
	21.88	0.939458			21.88	0.960692			21.88	0.954891
	21.9	0.930446			21.9	0.963415			21.9	0.935004
	21.92	0.934427			21.92	0.946858			21.92	0.931124
	21.94	0.93364			21.94	0.956564			21.94	0.928429
	21.96	0.92301			21.96	0.951777			21.96	0.912315
	21.98	0.909711			21.98	0.963547			21.98	0.909943
	22	0.954331			22	0.970135			22	0.923794
	22.02	0.949869			22.02	0.923273			22.02	0.952573
	22.04	0.934689			22.04	0.950722			22.04	0.97467
	22.06	0.952975			22.06	0.944837			22.06	0.907249
	22.08	0.917192			22.08	0.965962			22.08	0.966209
	22.1	0.9535			22.1	0.972726			22.1	0.922986
	22.12	0.943307			22.12	0.945057			22.12	0.884775
	22.14	0.950612			22.14	0.931925			22.14	0.931178
	22.16	0.933333			22.16	0.955949			22.16	0.924656
	22.18	0.95678			22.18	0.963108			22.18	0.91059
	22.2	0.922441			22.2	0.958716			22.2	0.906225
	22.22	0.915792			22.22	0.966841			22.22	0.93619
	22.24	0.926465			22.24	0.947736			22.24	0.909027
	22.26	0.9507			22.26	0.9498			22.26	0.927297
	22.28	0.946413			22.28	0.961131			22.28	0.926165
	22.3	0.940464			22.3	0.957266			22.3	0.926327
	22.32	0.934952			22.32	0.965523			22.32	0.933495
	22.34	0.939501			22.34	0.950064			22.34	0.934196
	22.36	0.922747			22.36	0.977821			22.36	0.954352
	22.38	0.945976			22.38	0.976196			22.38	0.928645
	22.4	0.947988			22.4	0.954983			22.4	0.911237
	22.42	0.924672			22.42	0.938205			22.42	0.907842
	22.44	0.949519			22.44	0.953226			22.44	0.892913
	22.46	0.958661			22.46	0.957091			22.46	0.895392
	22.48	0.924628			22.48	0.964337			22.48	0.865912
	22.5	0.913736			22.5	0.965831			22.5	0.918674
	22.52	0.924191			22.52	0.966841			22.52	0.916357
	22.54	0.928696			22.54	0.935395			22.54	0.918674
	22.56	0.96238			22.56	0.944793			22.56	0.91862
	22.58	0.952187			22.58	0.948263			22.58	0.916518
	22.6	0.945844			22.6	0.979753			22.6	0.920237
	22.62	0.922747			22.62	0.967148			22.62	0.922608
	22.64	0.981234			22.64	0.955598			22.64	0.937268
	22.66	0.954199			22.66	0.940841			22.66	0.928537
	22.68	0.942957			22.68	0.953621			22.68	0.892643
	22.7	0.949781			22.7	0.944837			22.7	0.938831
	22.72	0.931496			22.72	0.951513			22.72	0.939262
	22.74	0.919291			22.74	0.948966			22.74	0.935166
	22.76	0.935214			22.76	0.940621			22.76	0.963729
	22.78	0.972222			22.78	0.962888			22.78	0.998275
	22.8	0.913867			22.8	0.966753			22.8	0.961789
	22.82	0.955118			22.82	0.951908			22.82	0.953058
	22.84	0.931365			22.84	0.958672			22.84	0.919429
	22.86	0.934996			22.86	0.954719			22.86	0.974778
	22.88	0.961549			22.88	0.961483			22.88	0.946214
	22.9	0.934689			22.9	0.97277			22.9	0.928591
	22.92	0.96601			22.92	0.947868			22.92	0.945513
	22.94	0.925153			22.94	0.959462			22.94	0.96152
	22.96	0.926859			22.96	0.969344			22.96	0.927459
	22.98	0.943438			22.98	0.97277			22.98	0.957909
	23	0.957393			23	0.958935			23	0.926435
	23.02	0.940551			23.02	0.958145			23.02	0.94395
	23.04	0.924366			23.04	0.973956			23.04	0.918297
	23.06	0.954506			23.06	0.948351			23.06	0.936944
	23.08	0.931102			23.08	0.95977			23.08	0.888709
	23.1	0.94007			23.1	0.928807			23.1	0.900566
	23.12	0.941207			23.12	0.950986			23.12	0.879547
	23.14	0.916973			23.14	0.947297			23.14	0.8872
	23.16	0.957874			23.16	0.922043			23.16	0.890542
	23.18	0.957393			23.18	0.959858			23.18	0.923794
	23.2	0.931234			23.2	0.940841			23.2	0.87502
	23.22	0.915223			23.22	0.981378			23.22	0.935866
	23.24	0.927515			23.24	0.934604			23.24	0.885907
	23.26	0.921304			23.26	0.949624			23.26	0.977634
	23.28	0.926334			23.28	0.97479			23.28	0.938561
	23.3	0.941645			23.3	0.953929			23.3	0.920183
	23.32	0.945976			23.32	0.963108			23.32	0.914201
	23.34	0.937664			23.34	0.962405			23.34	0.934465
	23.36	0.956649			23.36	0.951293			23.36	0.924549
	23.38	0.953106			23.38	0.970838			23.38	0.897063
	23.4	0.948513			23.4	0.957969			23.4	0.884559
	23.42	0.941251			23.42	0.95876			23.42	0.912045
	23.44	0.925328			23.44	0.983003			23.44	0.8962
	23.46	0.961242			23.46	0.96526			23.46	0.884829
	23.48	0.930446			23.48	0.972287			23.48	0.898195
	23.5	0.948381			23.5	0.971057			23.5	0.891566
	23.52	0.94685			23.52	0.978699			23.52	0.915225
	23.54	0.959493			23.54	0.954236			23.54	0.894099
	23.56	0.965048			23.56	0.978611			23.56	0.912692
	23.58	0.934908			23.58	0.955554			23.58	0.912261
	23.6	0.933377			23.6	0.94453			23.6	0.90547
	23.62	0.917104			23.62	0.963152			23.62	0.889841
	23.64	0.94042			23.64	0.955202			23.64	0.921153
	23.66	0.951837			23.66	0.947912			23.66	0.880032
	23.68	0.944488			23.68	0.953665			23.68	0.893937
	23.7	0.930927			23.7	0.948878			23.7	0.914093
	23.72	0.945713			23.72	0.952962			23.72	0.912099
	23.74	0.934996			23.74	0.957266			23.74	0.907464
	23.76	0.942913			23.76	0.947253			23.76	0.906279
	23.78	0.945319			23.78	0.960648			23.78	0.91377
	23.8	0.920822			23.8	0.930739			23.8	0.907195
	23.82	0.932765			23.82	0.949624			23.82	0.910914
	23.84	0.921479			23.84	0.967675			23.84	0.937375
	23.86	0.918679			23.86	0.94431			23.86	0.933549
	23.88	0.944969			23.88	0.952743			23.88	0.91765
	23.9	0.932065			23.9	0.94554			23.9	0.925573
	23.92	0.942782			23.92	0.942641			23.92	0.931285
	23.94	0.92734			23.94	0.954807			23.94	0.934788
	23.96	0.943088			23.96	0.961614			23.96	0.92568
	23.98	0.942826			23.98	0.955993			23.98	0.948585
	24	0.924191			24	0.956696			24	0.909081
	24.02	0.92371			24.02	0.964601			24.02	0.93495
	24.04	0.921785			24.04	0.954983			24.04	0.962598
	24.06	0.913036			24.06	0.940885			24.06	0.901805
	24.08	0.937139			24.08	0.952611			24.08	0.929938
	24.1	0.918766			24.1	0.951645			24.1	0.931393
	24.12	0.928696			24.12	0.985375			24.12	0.958232
	24.14	0.948469			24.14	0.979577			24.14	0.911399
	24.16	0.904462			24.16	0.962229			24.16	0.963837
	24.18	0.935389			24.18	0.950283			24.18	0.923417
	24.2	0.951925			24.2	0.940928			24.2	0.914093
	24.22	0.923053			24.22	0.936493			24.22	0.875613
	24.24	0.926597			24.24	0.946287			24.24	0.922986
	24.26	0.935127			24.26	0.956432			24.26	0.884128
	24.28	0.951794			24.28	0.958408			24.28	0.935435
	24.3	0.942651			24.3	0.949712			24.3	0.929615
	24.32	0.952712			24.32	0.944178			24.32	0.956993
	24.34	0.936395			24.34	0.928104			24.34	0.916357
	24.36	0.936002			24.36	0.943037			24.36	0.894691
	24.38	0.952318			24.38	0.932716			24.38	0.92304
	24.4	0.940901			24.4	0.963371			24.4	0.962705
	24.42	0.928084			24.42	0.919979			24.42	0.889679
	24.44	0.934427			24.44	0.935966			24.44	0.919213
	24.46	0.922966			24.46	0.941016			24.46	0.91571
	24.48	0.942563			24.48	0.940401			24.48	0.924279
	24.5	0.919029			24.5	0.926918			24.5	0.919213
	24.52	0.925328			24.52	0.942553			24.52	0.889302
	24.54	0.929659			24.54	0.935131			24.54	0.930423
	24.56	0.925197			24.56	0.944925			24.56	0.952843
	24.58	0.940814			24.58	0.966665			24.58	0.893883
	24.6	0.944007			24.6	0.924634			24.6	0.958502
	24.62	0.94322			24.62	0.942202			24.62	0.90574
	24.64	0.955031			24.64	0.964206			24.64	0.925088
	24.66	0.913036			24.66	0.940621			24.66	0.893075
	24.68	0.941339			24.68	0.924283			24.68	0.862625
	24.7	0.943832			24.7	0.949756			24.7	0.87626
	24.72	0.934558			24.72	0.951733			24.72	0.898464
	24.74	0.918066			24.74	0.935351			24.74	0.908812
	24.76	0.939676			24.76	0.940665			24.76	0.908057
	24.78	0.940901			24.78	0.965435			24.78	0.928537
	24.8	0.921829			24.8	0.97378			24.8	0.931609
	24.82	0.953281			24.82	0.950371			24.82	0.903422
	24.84	0.943132			24.84	0.943959			24.84	0.888332
	24.86	0.953762			24.86	0.95103			24.86	0.89453
	24.88	0.91916			24.88	0.956432			24.88	0.8955
	24.9	0.9514			24.9	0.976854			24.9	0.880949
	24.92	0.938058			24.92	0.928982			24.92	0.893614
	24.94	0.944882			24.94	0.980763			24.94	0.896955
	24.96	0.931234			24.96	0.935878			24.96	0.946537
	24.98	0.950087			24.98	0.957354			24.98	0.919105
	25	0.943657			25	0.9433			25	0.9301
	25.02	0.947375			25.02	0.967544			25.02	0.903692
	25.04	0.915792			25.04	0.936493			25.04	0.927082
	25.06	0.942257			25.06	0.977382			25.06	0.91059
	25.08	0.947507			25.08	0.966006			25.08	0.93204
	25.1	0.944269			25.1	0.936668			25.1	0.909027
	25.12	0.921697			25.12	0.942641			25.12	0.915441
	25.14	0.958093			25.14	0.978963			25.14	0.92913
	25.16	0.939458			25.16	0.940797			25.16	0.90547
	25.18	0.932283			25.18	0.956168			25.18	0.879062
	25.2	0.93692			25.2	0.958277			25.2	0.929938
	25.22	0.931365			25.22	0.951952			25.22	0.954244
	25.24	0.942826			25.24	0.940841			25.24	0.86699
	25.26	0.946763			25.26	0.937591			25.26	0.904608
	25.28	0.948513			25.28	0.95002			25.28	0.876583
	25.3	0.932283			25.3	0.94554			25.3	0.968957
	25.32	0.918066			25.32	0.943388			25.32	0.919321
	25.34	0.932896			25.34	0.950503			25.34	0.903584
	25.36	0.939064			25.36	0.957047			25.36	0.905255
	25.38	0.95713			25.38	0.933374			25.38	0.921477
	25.4	0.927778			25.4	0.956476			25.4	0.97343
	25.42	0.96203			25.42	0.929817			25.42	0.944974
	25.44	0.944226			25.44	0.945057			25.44	0.915387
	25.46	0.935346			25.46	0.953314			25.46	0.913393
	25.48	0.926072			25.48	0.948175			25.48	0.923363
	25.5	0.911767			25.5	0.93882			25.5	0.939046
	25.52	0.940901			25.52	0.953358			25.52	0.928052
	25.54	0.937358			25.54	0.940358			25.54	0.963783
	25.56	0.918985			25.56	0.962932			25.56	0.925788
	25.58	0.934033			25.58	0.960121			25.58	0.902829
	25.6	0.927078			25.6	0.930915			25.6	0.905686
	25.62	0.940464			25.62	0.959989			25.62	0.900404
	25.64	0.934427			25.64	0.943037			25.64	0.866397
	25.66	0.939808			25.66	0.959814			25.66	0.901967
	25.68	0.936833			25.68	0.95204			25.68	0.879224
	25.7	0.937314			25.7	0.953489			25.7	0.899111
	25.72	0.94112			25.72	0.958935			25.72	0.901213
	25.74	0.940639			25.74	0.964469			25.74	0.881326
	25.76	0.934996			25.76	0.951777			25.76	0.883104
	25.78	0.954287			25.78	0.957486			25.78	0.87502
	25.8	0.922791			25.8	0.97479			25.8	0.8955
	25.82	0.952056			25.82	0.951293			25.82	0.869954
	25.84	0.918023			25.84	0.965567			25.84	0.885583
	25.86	0.938058			25.86	0.96829			25.86	0.900728
	25.88	0.941164			25.88	0.962317			25.88	0.873673
	25.9	0.934777			25.9	0.981861			25.9	0.889248
	25.92	0.962423			25.92	0.963371			25.92	0.896578
	25.94	0.939458			25.94	0.956344			25.94	0.867852
	25.96	0.954856			25.96	0.959243			25.96	0.907357
	25.98	0.933465			25.98	0.967675			25.98	0.919105
	26	0.934908			26	0.959506			26	0.903261
	26.02	0.953893			26.02	0.949449			26.02	0.878685
	26.04	0.948469			26.04	0.94857			26.04	0.906656
	26.06	0.93797			26.06	0.958452			26.06	0.866559
	26.08	0.933115			26.08	0.950635			26.08	0.863164
	26.1	0.957787			26.1	0.942246			26.1	0.903638
	26.12	0.955556			26.12	0.968071			26.12	0.907087
	26.14	0.947944			26.14	0.945189			26.14	0.893829
	26.16	0.938889			26.16	0.933989			26.16	0.879709
	26.18	0.917673			26.18	0.962888			26.18	0.887039
	26.2	0.918898			26.2	0.930563			26.2	0.859229
	26.22	0.953237			26.22	0.955685			26.22	0.883589
	26.24	0.927428			26.24	0.964469			26.24	0.910698
	26.26	0.93937			26.26	0.945716			26.26	0.912908
	26.28	0.919948			26.28	0.935834			26.28	0.917866
	26.3	0.919598			26.3	0.967104			26.3	0.888871
	26.32	0.923447			26.32	0.933857			26.32	0.914848
	26.34	0.932283			26.34	0.946374			26.34	0.948208
	26.36	0.946544			26.36	0.952391			26.36	0.895446
	26.38	0.933333			26.38	0.953797			26.38	0.876152
	26.4	0.934383			26.4	0.976723			26.4	0.898518
	26.42	0.931715			26.42	0.922834			26.42	0.901267
	26.44	0.911067			26.44	0.944574			26.44	0.880841
	26.46	0.937752			26.46	0.937942			26.46	0.913716
	26.48	0.935521			26.48	0.938425			26.48	0.884506
	26.5	0.964348			26.5	0.980895			26.5	0.921477
	26.52	0.938583			26.52	0.954192			26.52	0.88402
	26.54	0.951487			26.54	0.955861			26.54	0.903422
	26.56	0.926072			26.56	0.947033			26.56	0.922339
	26.58	0.915792			26.58	0.968246			26.58	0.897009
	26.6	0.952887			26.6	0.936844			26.6	0.861762
	26.62	0.924322			26.62	0.987922			26.62	0.920022
	26.64	0.926072			26.64	0.958672			26.64	0.909404
	26.66	0.940332			26.66	0.954983			26.66	0.915279
	26.68	0.933071			26.68	0.956959			26.68	0.888817
	26.7	0.908661			26.7	0.948307			26.7	0.8519
	26.72	0.925022			26.72	0.958848			26.72	0.937429
	26.74	0.923666			26.74	0.939479			26.74	0.894907
	26.76	0.947857			26.76	0.936493			26.76	0.905794
	26.78	0.935827			26.78	0.935878			26.78	0.895823
	26.8	0.913211			26.8	0.949844			26.8	0.89135
	26.82	0.946894			26.82	0.94532			26.82	0.919429
	26.84	0.933071			26.84	0.974263			26.84	0.934303
	26.86	0.928565			26.86	0.936273			26.86	0.905201
	26.88	0.932765			26.88	0.952918			26.88	0.905255
	26.9	0.958268			26.9	0.958848			26.9	0.950741
	26.92	0.927034			26.92	0.939435			26.92	0.926327
	26.94	0.93049			26.94	0.942246			26.94	0.926058
	26.96	0.913867			26.96	0.949756			26.96	0.878577
	26.98	0.929134			26.98	0.954587			26.98	0.92913
	27	0.937227			27	0.961746			27	0.903045
	27.02	0.904156			27.02	0.949273			27.02	0.890326
	27.04	0.921697			27.04	0.943608			27.04	0.937483
	27.06	0.921829			27.06	0.972594			27.06	0.89841
	27.08	0.93119			27.08	0.948746			27.08	0.908704
	27.1	0.933377			27.1	0.951645			27.1	0.900081
	27.12	0.922747			27.12	0.938557			27.12	0.888871
	27.14	0.941339			27.14	0.937151			27.14	0.905416
	27.16	0.932546			27.16	0.944091			27.16	0.909566
	27.18	0.934558			27.18	0.958057			27.18	0.857774
	27.2	0.953675			27.2	0.94554			27.2	0.861223
	27.22	0.959143			27.22	0.935878			27.22	0.874751
	27.24	0.935564			27.24	0.936668			27.24	0.854002
	27.26	0.955556			27.26	0.945891			27.26	0.892105
	27.28	0.927822			27.28	0.931574			27.28	0.91474
	27.3	0.924234			27.3	0.940928			27.3	0.888063
	27.32	0.924234			27.32	0.958057			27.32	0.870978
	27.34	0.955512			27.34	0.951469			27.34	0.892266
	27.36	0.914436			27.36	0.934472			27.36	0.90132
	27.38	0.926422			27.38	0.957003			27.38	0.901859
	27.4	0.918985			27.4	0.941983			27.4	0.881757
	27.42	0.956255			27.42	0.935351			27.42	0.892751
	27.44	0.903806			27.44	0.95204			27.44	0.907949
	27.46	0.944094			27.46	0.959023			27.46	0.859822
	27.48	0.927865			27.48	0.944442			27.48	0.897117
	27.5	0.95608			27.5	0.949141			27.5	0.905147
	27.52	0.928084			27.52	0.944969			27.52	0.877068
	27.54	0.942957			27.54	0.932189			27.54	0.896901
	27.56	0.919816			27.56	0.953402			27.56	0.88747
	27.58	0.939151			27.58	0.954016			27.58	0.94643
	27.6	0.928565			27.6	0.956783			27.6	0.91253
	27.62	0.919554			27.62	0.944881			27.62	0.931231
	27.64	0.929878			27.64	0.959067			27.64	0.944328
	27.66	0.955118			27.66	0.953621			27.66	0.928591
	27.68	0.920604			27.68	0.93658			27.68	0.936082
	27.7	0.93294			27.7	0.936668			27.7	0.923794
	27.72	0.918548			27.72	0.957837			27.72	0.935058
	27.74	0.926509			27.74	0.947077			27.74	0.909351
	27.76	0.928259			27.76	0.943651			27.76	0.906009
	27.78	0.933771			27.78	0.9563			27.78	0.93177
	27.8	0.920866			27.8	0.972946			27.8	0.921315
	27.82	0.949825			27.82	0.951689			27.82	0.95128
	27.84	0.939764			27.84	0.959067			27.84	0.910536
	27.86	0.935477			27.86	0.961307			27.86	0.94104
	27.88	0.908399			27.88	0.951206			27.88	0.853193
	27.9	0.92944			27.9	0.943037			27.9	0.88914
	27.92	0.930709			27.92	0.950195			27.92	0.887955
	27.94	0.93692			27.94	0.933418			27.94	0.866343
	27.96	0.91238			27.96	0.942817			27.96	0.902237
	27.98	0.92021			27.98	0.960473			27.98	0.890218
	28	0.921391			28	0.952128			28	0.902075
	28.02	0.938933			28.02	0.960121			28.02	0.905686
	28.04	0.928171			28.04	0.953577			28.04	0.889733
	28.06	0.910805			28.06	0.959946			28.06	0.920453
	28.08	0.953237			28.08	0.948043			28.08	0.901859
	28.1	0.926247			28.1	0.943476			28.1	0.905632
	28.12	0.92979			28.12	0.971233			28.12	0.905362
	28.14	0.924453			28.14	0.942817			28.14	0.895284
	28.16	0.937708			28.16	0.968861			28.16	0.946052
	28.18	0.91378			28.18	0.950635			28.18	0.965023
	28.2	0.92126			28.2	0.945628			28.2	0.923956
	28.22	0.916317			28.22	0.941543			28.22	0.922339
	28.24	0.947682			28.24	0.946331			28.24	0.922016
	28.26	0.930052			28.26	0.975888			28.26	0.891404
	28.28	0.931015			28.28	0.949932			28.28	0.930046
	28.3	0.932283			28.3	0.970925			28.3	0.919644
	28.32	0.926465			28.32	0.956388			28.32	0.929184
	28.34	0.939983			28.34	0.944178			28.34	0.881326
	28.36	0.927472			28.36	0.964908			28.36	0.93177
	28.38	0.931452			28.38	0.970969			28.38	0.904877
	28.4	0.917848			28.4	0.951513			28.4	0.919968
	28.42	0.924584			28.42	0.953094			28.42	0.897009
	28.44	0.939151			28.44	0.945408			28.44	0.897224
	28.46	0.933727			28.46	0.943168			28.46	0.941956
	28.48	0.927515			28.48	0.93333			28.48	0.918566
	28.5	0.919335			28.5	0.968027			28.5	0.930207
	28.52	0.915179			28.52	0.941016			28.52	0.878685
	28.54	0.923185			28.54	0.952304			28.54	0.911183
	28.56	0.952931			28.56	0.93579			28.56	0.89453
	28.58	0.950087			28.58	0.949976			28.58	0.906225
	28.6	0.936614			28.6	0.962844			28.6	0.878416
	28.62	0.928303			28.62	0.981115			28.62	0.896039
	28.64	0.940945			28.64	0.943915			28.64	0.892105
	28.66	0.946632			28.66	0.985419			28.66	0.886176
	28.68	0.922791			28.68	0.956871			28.68	0.88553
	28.7	0.946588			28.7	0.957003			28.7	0.876691
	28.72	0.933552			28.72	0.96851			28.72	0.87432
	28.74	0.930665			28.74	0.963898			28.74	0.864134
	28.76	0.928959			28.76	0.93803			28.76	0.873835
	28.78	0.924716			28.78	0.961351			28.78	0.877122
	28.8	0.938714			28.8	0.95977			28.8	0.898572
	28.82	0.947638			28.82	0.945364			28.82	0.900674
	28.84	0.929046			28.84	0.950679			28.84	0.883212
	28.86	0.930884			28.86	0.961483			28.86	0.864349
	28.88	0.89825			28.88	0.937678			28.88	0.901967
	28.9	0.924147			28.9	0.963108			28.9	0.918782
	28.92	0.915004			28.92	0.929993			28.92	0.908919
	28.94	0.951356			28.94	0.945233			28.94	0.884452
	28.96	0.918679			28.96	0.95125			28.96	0.921153
	28.98	0.921435			28.98	0.936229			28.98	0.921908
	29	0.906474			29	0.929949			29	0.89011
	29.02	0.931409			29.02	0.962669			29.02	0.936082
	29.04	0.923185			29.04	0.944793			29.04	0.889625
	29.06	0.919816			29.06	0.947121			29.06	0.88014
	29.08	0.937314			29.08	0.953665			29.08	0.886661
	29.1	0.927078			29.1	0.936009			29.1	0.909943
	29.12	0.930009			29.12	0.947077			29.12	0.93522
	29.14	0.918285			29.14	0.959814			29.14	0.891889
	29.16	0.934427			29.16	0.957091			29.16	0.93301
	29.18	0.920035			29.18	0.95652			29.18	0.90671
	29.2	0.94322			29.2	0.943915			29.2	0.902883
	29.22	0.938058			29.22	0.947912			29.22	0.916033
	29.24	0.921829			29.24	0.959331			29.24	0.885152
	29.26	0.93692			29.26	0.952567			29.26	0.89232
	29.28	0.915529			29.28	0.946023			29.28	0.886553
	29.3	0.933202			29.3	0.966621			29.3	0.855295
	29.32	0.937052			29.32	0.95854			29.32	0.868068
	29.34	0.911767			29.34	0.950591			29.34	0.901644
	29.36	0.916185			29.36	0.934341			29.36	0.859068
	29.38	0.959536			29.38	0.944925			29.38	0.909836
	29.4	0.934689			29.4	0.915894			29.4	0.925627
	29.42	0.925503			29.42	0.927094			29.42	0.897817
	29.44	0.93014			29.44	0.95406			29.44	0.876583
	29.46	0.939239			29.46	0.923097			29.46	0.888601
	29.48	0.91063			29.48	0.946989			29.48	0.873242
	29.5	0.914042			29.5	0.952962			29.5	0.890596
	29.52	0.921697			29.52	0.951645			29.52	0.910105
	29.54	0.912992			29.54	0.940401			29.54	0.903584
	29.56	0.932546			29.56	0.935702			29.56	0.897224
	29.58	0.916885			29.58	0.958452			29.58	0.913015
	29.6	0.931365			29.6	0.950547			29.6	0.919752
	29.62	0.916667			29.62	0.939347			29.62	0.93301
	29.64	0.892782			29.64	0.93702			29.64	0.931178
	29.66	0.930534			29.66	0.944222			29.66	0.905039
	29.68	0.929309			29.68	0.970838			29.68	0.943304
	29.7	0.925241			29.7	0.937986			29.7	0.919806
	29.72	0.928478			29.72	0.943783			29.72	0.914147
	29.74	0.91601			29.74	0.956915			29.74	0.907195
	29.76	0.928784			29.76	0.957179			29.76	0.88305
	29.78	0.912248			29.78	0.9238			29.78	0.900404
	29.8	0.929221			29.8	0.943695			29.8	0.887146
	29.82	0.920735			29.82	0.948395			29.82	0.91059
	29.84	0.921479			29.84	0.936361			29.84	0.892266
	29.86	0.928434			29.86	0.9563			29.86	0.902668
	29.88	0.901356			29.88	0.939128			29.88	0.878254
	29.9	0.952143			29.9	0.94554			29.9	0.909243
	29.92	0.931584			29.92	0.963942			29.92	0.885476
	29.94	0.916579			29.94	0.949097			29.94	0.899757
	29.96	0.944357			29.96	0.952875			29.96	0.899057
	29.98	0.936964			29.98	0.94857			29.98	0.912315
	30	0.923972			30	0.948922			30	0.910159
	30.02	0.940814			30.02	0.952128			30.02	0.923255
	30.04	0.935914			30.04	0.934912			30.04	0.921746
	30.06	0.948294			30.06	0.962317			30.06	0.88817
	30.08	0.932021			30.08	0.965919			30.08	0.924495
	30.1	0.912205			30.1	0.956388			30.1	0.907087
	30.12	0.917323			30.12	0.940621			30.12	0.861762
	30.14	0.934646			30.14	0.935087			30.14	0.876368
	30.16	0.923272			30.16	0.92806			30.16	0.890596
	30.18	0.914523			30.18	0.969037			30.18	0.899057
	30.2	0.925941			30.2	0.964557			30.2	0.894584
	30.22	0.89217			30.22	0.965435			30.22	0.892482
	30.24	0.938801			30.24	0.944706			30.24	0.894638
	30.26	0.921391			30.26	0.947824			30.26	0.892212
	30.28	0.912336			30.28	0.939874			30.28	0.905309
	30.3	0.927778			30.3	0.934736			30.3	0.897979
	30.32	0.910455			30.32	0.968817			30.32	0.94325
	30.34	0.909711			30.34	0.956037			30.34	0.900081
	30.36	0.917542			30.36	0.924678			30.36	0.885853
	30.38	0.93762			30.38	0.950195			30.38	0.92401
	30.4	0.903456			30.4	0.966402			30.4	0.882943
	30.42	0.945407			30.42	0.947077			30.42	0.872272
	30.44	0.936133			30.44	0.947209			30.44	0.895931
	30.46	0.921129			30.46	0.948878			30.46	0.908973
	30.48	0.947069			30.48	0.952962			30.48	0.923255
	30.5	0.920954			30.5	0.96425			30.5	0.90132
	30.52	0.929046			30.52	0.947648			30.52	0.886985
	30.54	0.908443			30.54	0.964689			30.54	0.869846
	30.56	0.939195			30.56	0.974746			30.56	0.879332
	30.58	0.927647			30.58	0.970267			30.58	0.885368
	30.6	0.897507			30.6	0.945233			30.6	0.900781
	30.62	0.949081			30.62	0.969125			30.62	0.86823
	30.64	0.912292			30.64	0.94677			30.64	0.877984
	30.66	0.937839			30.66	0.973648			30.66	0.881865
	30.68	0.891732			30.68	0.95731			30.68	0.897548
	30.7	0.948075			30.7	0.96649			30.7	0.899434
	30.72	0.92734			30.72	0.967544			30.72	0.907357
	30.74	0.913517			30.74	0.941983			30.74	0.896254
	30.76	0.914786			30.76	0.961			30.76	0.915225
	30.78	0.900656			30.78	0.943037			30.78	0.891781
	30.8	0.922747			30.8	0.915894			30.8	0.888278
	30.82	0.907174			30.82	0.964557			30.82	0.933549
	30.84	0.906255			30.84	0.958672			30.84	0.905362
	30.86	0.93259			30.86	0.955905			30.86	0.89647
	30.88	0.927122			30.88	0.958672			30.88	0.898518
	30.9	0.91846			30.9	0.959814			30.9	0.865265
	30.92	0.926028			30.92	0.962844			30.92	0.855996
	30.94	0.899563			30.94	0.964337			30.94	0.852439
	30.96	0.927297			30.96	0.95002			30.96	0.859445
	30.98	0.933421			30.98	0.965962			30.98	0.888386
	31	0.92909			31	0.960121			31	0.86575
	31.02	0.937752			31.02	0.946814			31.02	0.900781
	31.04	0.92664			31.04	0.962625			31.04	0.891835
	31.06	0.916448			31.06	0.940972			31.06	0.869631
	31.08	0.890945			31.08	0.943915			31.08	0.864619
	31.1	0.923578			31.1	0.953841			31.1	0.882727
	31.12	0.904593			31.12	0.935175			31.12	0.886122
	31.14	0.895801			31.14	0.94352			31.14	0.872164
	31.16	0.905862			31.16	0.928455			31.16	0.869577
	31.18	0.928915			31.18	0.941631			31.18	0.892374
	31.2	0.917935			31.2	0.932935			31.2	0.879116
	31.22	0.91951			31.22	0.946682			31.22	0.895931
	31.24	0.94895			31.24	0.94453			31.24	0.898895
	31.26	0.902931			31.26	0.922878			31.26	0.915279
	31.28	0.911024			31.28	0.932759			31.28	0.920022
	31.3	0.902187			31.3	0.946418			31.3	0.884721
	31.32	0.927384			31.32	0.925337			31.32	0.921369
	31.34	0.91063			31.34	0.92828			31.34	0.890703
	31.36	0.917804			31.36	0.948658			31.36	0.931231
	31.38	0.934514			31.38	0.959638			31.38	0.87793
	31.4	0.905731			31.4	0.933286			31.4	0.869846
	31.42	0.91706			31.42	0.950898			31.42	0.914417
	31.44	0.92734			31.44	0.931749			31.44	0.882889
	31.46	0.919991			31.46	0.943344			31.46	0.902722
	31.48	0.92699			31.48	0.924986			31.48	0.878092
	31.5	0.931102			31.5	0.959726			31.5	0.882835
	31.52	0.909099			31.52	0.963986			31.52	0.869469
	31.54	0.927165			31.54	0.942729			31.54	0.865373
	31.56	0.92091			31.56	0.956608			31.56	0.894961
	31.58	0.904374			31.58	0.951074			31.58	0.897332
	31.6	0.92091			31.6	0.945452			31.6	0.873673
	31.62	0.93189			31.62	0.934033			31.62	0.877661
	31.64	0.929834			31.64	0.948922			31.64	0.908219
	31.66	0.90385			31.66	0.957003			31.66	0.886284
	31.68	0.919904			31.68	0.936229			31.68	0.881541
	31.7	0.922747			31.7	0.947253			31.7	0.883158
	31.72	0.934471			31.72	0.939655			31.72	0.898626
	31.74	0.911111			31.74	0.946594			31.74	0.904662
	31.76	0.906912			31.76	0.953182			31.76	0.904446
	31.78	0.892432			31.78	0.937547			31.78	0.892536
	31.8	0.896413			31.8	0.937942			31.8	0.88332
	31.82	0.919816			31.82	0.934209			31.82	0.912261
	31.84	0.936045			31.84	0.940972			31.84	0.892105
	31.86	0.914086			31.86	0.915631			31.86	0.85702
	31.88	0.915836			31.88	0.952084			31.88	0.846618
	31.9	0.904112			31.9	0.943037			31.9	0.892212
	31.92	0.925328			31.92	0.963196			31.92	0.850013
	31.94	0.912905			31.94	0.960692			31.94	0.878092
	31.96	0.92231			31.96	0.948087			31.96	0.874912
	31.98	0.942782			31.98	0.945716			31.98	0.90741
	32	0.913911			32	0.970354			32	0.8699
	32.02	0.916098			32.02	0.930739			32.02	0.904877
	32.04	0.921522			32.04	0.9433			32.04	0.890865
	32.06	0.911374			32.06	0.934912			32.06	0.907033
	32.08	0.924628			32.08	0.948439			32.08	0.865319
	32.1	0.93937			32.1	0.940138			32.1	0.867206
	32.12	0.916929			32.12	0.919101			32.12	0.871733
	32.14	0.921216			32.14	0.939655			32.14	0.880841
	32.16	0.898819			32.16	0.941983			32.16	0.895015
	32.18	0.914436			32.18	0.924854			32.18	0.892428
	32.2	0.925284			32.2	0.951469			32.2	0.873727
	32.22	0.915486			32.22	0.960824			32.22	0.894638
	32.24	0.917192			32.24	0.933857			32.24	0.864673
	32.26	0.922397			32.26	0.945408			32.26	0.882727
	32.28	0.921085			32.28	0.934033			32.28	0.888224
	32.3	0.945932			32.3	0.962317			32.3	0.886392
	32.32	0.894794			32.32	0.947341			32.32	0.908488
	32.34	0.908749			32.34	0.932716			32.34	0.927513
	32.36	0.910455			32.36	0.93702			32.36	0.896793
	32.38	0.921522			32.38	0.95876			32.38	0.920453
	32.4	0.918941			32.4	0.946418			32.4	0.907572
	32.42	0.934383			32.42	0.936273			32.42	0.89426
	32.44	0.926509			32.44	0.937195			32.44	0.895015
	32.46	0.897332			32.46	0.94229			32.46	0.885961
	32.48	0.908268			32.48	0.94229			32.48	0.918405
	32.5	0.915661			32.5	0.943388			32.5	0.895662
	32.52	0.932765			32.52	0.967368			32.52	0.899326
	32.54	0.898469			32.54	0.927489			32.54	0.864134
	32.56	0.935783			32.56	0.938074			32.56	0.864565
	32.58	0.915223			32.58	0.939567			32.58	0.902398
	32.6	0.915529			32.6	0.919891			32.6	0.9135
	32.62	0.903281			32.62	0.946462			32.62	0.898033
	32.64	0.919029			32.64	0.953138			32.64	0.905362
	32.66	0.901137			32.66	0.935175			32.66	0.840366
	32.68	0.921435			32.68	0.946418			32.68	0.868876
	32.7	0.922922			32.7	0.930915			32.7	0.846403
	32.72	0.924934			32.72	0.93983			32.72	0.899704
	32.74	0.905293			32.74	0.943476			32.74	0.89965
	32.76	0.919423			32.76	0.930344			32.76	0.874104
	32.78	0.924278			32.78	0.948219			32.78	0.845001
	32.8	0.941251			32.8	0.941324			32.8	0.88747
	32.82	0.888933			32.82	0.931661			32.82	0.89011
	32.84	0.907437			32.84	0.929553			32.84	0.874751
	32.86	0.919073			32.86	0.937547			32.86	0.908973
	32.88	0.89965			32.88	0.943388			32.88	0.867475
	32.9	0.908705			32.9	0.935307			32.9	0.894961
	32.92	0.931759			32.92	0.948219			32.92	0.943358
	32.94	0.912292			32.94	0.933506			32.94	0.937106
	32.96	0.898425			32.96	0.919101			32.96	0.94034
	32.98	0.941864			32.98	0.937064			32.98	0.897548
	33	0.906955			33	0.946374			33	0.940771
	33.02	0.90385			33.02	0.923361			33.02	0.885799
	33.04	0.893132			33.04	0.928982			33.04	0.915602
	33.06	0.918854			33.06	0.928982			33.06	0.897494
	33.08	0.928215			33.08	0.934253			33.08	0.90159
	33.1	0.934339			33.1	0.939347			33.1	0.91447
	33.12	0.919991			33.12	0.923229			33.12	0.914255
	33.14	0.922353			33.14	0.952084			33.14	0.902129
	33.16	0.932065			33.16	0.960604			33.16	0.869361
	33.18	0.934339			33.18	0.967983			33.18	0.892482
	33.2	0.908355			33.2	0.9498			33.2	0.886661
	33.22	0.891339			33.22	0.940006			33.22	0.899003
	33.24	0.917542			33.24	0.935658			33.24	0.906979
	33.26	0.927909			33.26	0.914006			33.26	0.899111
	33.28	0.911024			33.28	0.924151			33.28	0.864295
	33.3	0.906912			33.3	0.927972			33.3	0.904608
	33.32	0.933027			33.32	0.920374			33.32	0.871948
	33.34	0.904899			33.34	0.955554			33.34	0.898626
	33.36	0.882896			33.36	0.935614			33.36	0.916842
	33.38	0.928565			33.38	0.942158			33.38	0.890218
	33.4	0.918723			33.4	0.942466			33.4	0.878631
	33.42	0.922441			33.42	0.953753			33.42	0.899272
	33.44	0.903675			33.44	0.933638			33.44	0.915171
	33.46	0.943001			33.46	0.9173			33.46	0.868661
	33.48	0.898469			33.48	0.950152			33.48	0.866559
	33.5	0.898994			33.5	0.957574			33.5	0.85896
	33.52	0.916229			33.52	0.926962			33.52	0.86187
	33.54	0.917279			33.54	0.925996			33.54	0.86284
	33.56	0.923403			33.56	0.936097			33.56	0.836271
	33.58	0.937052			33.58	0.932628			33.58	0.879493
	33.6	0.905249			33.6	0.912161			33.6	0.856589
	33.62	0.931715			33.62	0.924547			33.62	0.845325
	33.64	0.92126			33.64	0.94576			33.64	0.861816
	33.66	0.904899			33.66	0.932979			33.66	0.86823
	33.68	0.929528			33.68	0.950503			33.68	0.900781
	33.7	0.912642			33.7	0.920769			33.7	0.887577
	33.72	0.923885			33.72	0.938732			33.72	0.898626
	33.74	0.92839			33.74	0.915455			33.74	0.918728
	33.76	0.925153			33.76	0.962756			33.76	0.861169
	33.78	0.914304			33.78	0.932847			33.78	0.897817
	33.8	0.912861			33.8	0.946462			33.8	0.901913
	33.82	0.919598			33.82	0.935966			33.82	0.882242
	33.84	0.908661			33.84	0.929597			33.84	0.868014
	33.86	0.917585			33.86	0.937547			33.86	0.930423
	33.88	0.909624			33.88	0.935746			33.88	0.873565
	33.9	0.918723			33.9	0.946067			33.9	0.920938
	33.92	0.91098			33.92	0.927577			33.92	0.869523
	33.94	0.934952			33.94	0.928763			33.94	0.914848
	33.96	0.904593			33.96	0.937898			33.96	0.914956
	33.98	0.923972			33.98	0.929729			33.98	0.871355
	34	0.915573			34	0.946506			34	0.884236
	34.02	0.93329			34.02	0.944618			34.02	0.8955
	34.04	0.921304			34.04	0.926874			34.04	0.862786
	34.06	0.915136			34.06	0.932979			34.06	0.890865
	34.08	0.919685			34.08	0.957398			34.08	0.893506
	34.1	0.924016			34.1	0.951118			34.1	0.868822
	34.12	0.915136			34.12	0.945276			34.12	0.869577
	34.14	0.922441			34.14	0.920506			34.14	0.895769
	34.16	0.915704			34.16	0.950766			34.16	0.885206
	34.18	0.88867			34.18	0.92358			34.18	0.922123
	34.2	0.950569			34.2	0.944706			34.2	0.888116
	34.22	0.908443			34.22	0.931661			34.22	0.895446
	34.24	0.929353			34.24	0.942334			34.24	0.862409
	34.26	0.908049			34.26	0.927094			34.26	0.909997
	34.28	0.927647			34.28	0.910888			34.28	0.868715
	34.3	0.910761			34.3	0.930256			34.3	0.88041
	34.32	0.894094			34.32	0.944398			34.32	0.846349
	34.34	0.905206			34.34	0.927182			34.34	0.899434
	34.36	0.926509			34.36	0.919979			34.36	0.890757
	34.38	0.896675			34.38	0.931574			34.38	0.856211
	34.4	0.908399			34.4	0.945628			34.4	0.868661
	34.42	0.903543			34.42	0.927797			34.42	0.872056
	34.44	0.914042			34.44	0.949712			34.44	0.885961
	34.46	0.911199			34.46	0.922658			34.46	0.917273
	34.48	0.907612			34.48	0.907813			34.48	0.897009
	34.5	0.897944			34.5	0.950766			34.5	0.882026
	34.52	0.917892			34.52	0.926303			34.52	0.869954
	34.54	0.914961			34.54	0.938996			34.54	0.896955
	34.56	0.897113			34.56	0.953577			34.56	0.843438
	34.58	0.905993			34.58	0.927182			34.58	0.854594
	34.6	0.933508			34.6	0.94106			34.6	0.868445
	34.62	0.948031			34.62	0.927489			34.62	0.871409
	34.64	0.936745			34.64	0.943081			34.64	0.897494
	34.66	0.884558			34.66	0.973648			34.66	0.855511
	34.68	0.899081			34.68	0.939918			34.68	0.859822
	34.7	0.903368			34.7	0.934077			34.7	0.878092
	34.72	0.911549			34.72	0.942466			34.72	0.893452
	34.74	0.896982			34.74	0.925513			34.74	0.889302
	34.76	0.915748			34.76	0.929553			34.76	0.906818
	34.78	0.910849			34.78	0.933594			34.78	0.874266
	34.8	0.902318			34.8	0.937327			34.8	0.889949
	34.82	0.904724			34.82	0.92033			34.82	0.882835
	34.84	0.896369			34.84	0.9498			34.84	0.86311
	34.86	0.903893			34.86	0.947868			34.86	0.899488
	34.88	0.904024			34.88	0.944398			34.88	0.87944
	34.9	0.893395			34.9	0.924678			34.9	0.905686
	34.92	0.927997			34.92	0.958277			34.92	0.924764
	34.94	0.901969			34.94	0.920199			34.94	0.902668
	34.96	0.907305			34.96	0.937064			34.96	0.866505
	34.98	0.930402			34.98	0.934516			34.98	0.886284
	35	0.914086			35	0.932013			35	0.88747
	35.02	0.881234			35.02	0.916773			35.02	0.905362
	35.04	0.921216			35.04	0.934824			35.04	0.881487
	35.06	0.923272			35.06	0.942158			35.06	0.884991
	35.08	0.927778			35.08	0.927972			35.08	0.923417
	35.1	0.891076			35.1	0.945057			35.1	0.88014
	35.12	0.915179			35.12	0.92907			35.12	0.964915
	35.14	0.904156			35.14	0.94005			35.14	0.852439
	35.16	0.914042			35.16	0.952523			35.16	0.919321
	35.18	0.90245			35.18	0.929553			35.18	0.915009
	35.2	0.899694			35.2	0.940358			35.2	0.908219
	35.22	0.892738			35.22	0.928324			35.22	0.913393
	35.24	0.902406			35.24	0.936537			35.24	0.909512
	35.26	0.918066			35.26	0.935658			35.26	0.891673
	35.28	0.904987			35.28	0.931574			35.28	0.837187
	35.3	0.93692			35.3	0.950459			35.3	0.917273
	35.32	0.915223			35.32	0.94128			35.32	0.885314
	35.34	0.899825			35.34	0.925601			35.34	0.890326
	35.36	0.920779			35.36	0.923229			35.36	0.915009
	35.38	0.916098			35.38	0.953885			35.38	0.832552
	35.4	0.911942			35.4	0.932013			35.4	0.900997
	35.42	0.899869			35.42	0.928411			35.42	0.914417
	35.44	0.90993			35.44	0.928236			35.44	0.878416
	35.46	0.920297			35.46	0.935922			35.46	0.884937
	35.48	0.907524			35.48	0.926303			35.48	0.842792
	35.5	0.90315			35.5	0.937195			35.5	0.87917
	35.52	0.891864			35.52	0.93131			35.52	0.888332
	35.54	0.920035			35.54	0.926962			35.54	0.881541
	35.56	0.904506			35.56	0.943783			35.56	0.887362
	35.58	0.920954			35.58	0.907462			35.58	0.909351
	35.6	0.911024			35.6	0.940489			35.6	0.856373
	35.62	0.8979			35.62	0.922043			35.62	0.864726
	35.64	0.916667			35.64	0.911854			35.64	0.851253
	35.66	0.922528			35.66	0.935526			35.66	0.900997
	35.68	0.923316			35.68	0.94128			35.68	0.864349
	35.7	0.924234			35.7	0.940533			35.7	0.860523
	35.72	0.940376			35.72	0.949097			35.72	0.876529
	35.74	0.905424			35.74	0.944925			35.74	0.846564
	35.76	0.918723			35.76	0.91506			35.76	0.879763
	35.78	0.934646			35.78	0.912908			35.78	0.917004
	35.8	0.901181			35.8	0.937635			35.8	0.876529
	35.82	0.932108			35.82	0.940797			35.82	0.839774
	35.84	0.901312			35.84	0.921253			35.84	0.912584
	35.86	0.911111			35.86	0.932803			35.86	0.854271
	35.88	0.904287			35.88	0.931222			35.88	0.836594
	35.9	0.901006			35.9	0.929334			35.9	0.876421
	35.92	0.904243			35.92	0.936361			35.92	0.878631
	35.94	0.946063			35.94	0.924063			35.94	0.837726
	35.96	0.892563			35.96	0.939699			35.96	0.841606
	35.98	0.920341			35.98	0.932496			35.98	0.873996
	36	0.90783			36	0.9173			36	0.864511
	36.02	0.926859			36.02	0.925688			36.02	0.848073
	36.04	0.923928			36.04	0.928763			36.04	0.909728
	36.06	0.932896			36.06	0.945628			36.06	0.882404
	36.08	0.924453			36.08	0.932496			36.08	0.877769
	36.1	0.93622			36.1	0.949932			36.1	0.880949
	36.12	0.912511			36.12	0.931793			36.12	0.855079
	36.14	0.915004			36.14	0.934121			36.14	0.881757
	36.16	0.914873			36.16	0.947692			36.16	0.866667
	36.18	0.911242			36.18	0.939172			36.18	0.860415
	36.2	0.896982			36.2	0.944222			36.2	0.877445
	36.22	0.927428			36.22	0.920769			36.22	0.854163
	36.24	0.922528			36.24	0.941939			36.24	0.875775
	36.26	0.904899			36.26	0.937459			36.26	0.884182
	36.28	0.92769			36.28	0.947341			36.28	0.882835
	36.3	0.91308			36.3	0.932452			36.3	0.885799
	36.32	0.898425			36.32	0.952699			36.32	0.911129
	36.34	0.898031			36.34	0.936493			36.34	0.923794
	36.36	0.911024			36.36	0.922087			36.36	0.889518
	36.38	0.902975			36.38	0.93131			36.38	0.892051
	36.4	0.909711			36.4	0.934165			36.4	0.874212
	36.42	0.926597			36.42	0.960429			36.42	0.891027
	36.44	0.917892			36.44	0.946287			36.44	0.868122
	36.46	0.906212			36.46	0.938952			36.46	0.874373
	36.48	0.923316			36.48	0.936449			36.48	0.898949
	36.5	0.895407			36.5	0.935658			36.5	0.912153
	36.52	0.910105			36.52	0.966226			36.52	0.8872
	36.54	0.904287			36.54	0.923009			36.54	0.895177
	36.56	0.906693			36.56	0.966841			36.56	0.883913
	36.58	0.930534			36.58	0.946199			36.58	0.886338
	36.6	0.883946			36.6	0.939918			36.6	0.855187
	36.62	0.890814			36.62	0.957223			36.62	0.884506
	36.64	0.900569			36.64	0.937371			36.64	0.875613
	36.66	0.882152			36.66	0.946023			36.66	0.893398
	36.68	0.930534			36.68	0.959155			36.68	0.865697
	36.7	0.906299			36.7	0.948087			36.7	0.851684
	36.72	0.925941			36.72	0.940401			36.72	0.887955
	36.74	0.893351			36.74	0.952743			36.74	0.905578
	36.76	0.90035			36.76	0.952479			36.76	0.869092
	36.78	0.88972			36.78	0.949888			36.78	0.952843
	36.8	0.929396			36.8	0.937854			36.8	0.909297
	36.82	0.920647			36.82	0.946155			36.82	0.886122
	36.84	0.908486			36.84	0.978831			36.84	0.892212
	36.86	0.905906			36.86	0.946506			36.86	0.908812
	36.88	0.901706			36.88	0.959638			36.88	0.892751
	36.9	0.918373			36.9	0.960077			36.9	0.89232
	36.92	0.897813			36.92	0.931047			36.92	0.869254
	36.94	0.914917			36.94	0.962712			36.94	0.887524
	36.96	0.893613			36.96	0.964733			36.96	0.87793
	36.98	0.890814			36.98	0.944091			36.98	0.882026
	37	0.918898			37	0.933462			37	0.885853
	37.02	0.890814			37.02	0.953489			37.02	0.887739
	37.04	0.901837			37.04	0.95775			37.04	0.8782
	37.06	0.904899			37.06	0.93008			37.06	0.883859
	37.08	0.931671			37.08	0.980148			37.08	0.881164
	37.1	0.888451			37.1	0.953797			37.1	0.870601
	37.12	0.913867			37.12	0.944178			37.12	0.889302
	37.14	0.914173			37.14	0.94532			37.14	0.87114
	37.16	0.925372			37.16	0.940928			37.16	0.868283
	37.18	0.924366			37.18	0.937591			37.18	0.858475
	37.2	0.926684			37.2	0.951645			37.2	0.915171
	37.22	0.907262			37.22	0.969871			37.22	0.878092
	37.24	0.896632			37.24	0.938118			37.24	0.882727
	37.26	0.894794			37.26	0.95507			37.26	0.876799
	37.28	0.929659			37.28	0.953753			37.28	0.897117
	37.3	0.921741			37.3	0.953226			37.3	0.849744
	37.32	0.925591			37.32	0.947824			37.32	0.875775
	37.34	0.930096			37.34	0.951074			37.34	0.863379
	37.36	0.899694			37.36	0.937678			37.36	0.89038
	37.38	0.906999			37.38	0.930871			37.38	0.920668
	37.4	0.933377			37.4	0.93904			37.4	0.899596
	37.42	0.920647			37.42	0.943783			37.42	0.894584
	37.44	0.90245			37.44	0.949624			37.44	0.883751
	37.46	0.905862			37.46	0.924151			37.46	0.861601
	37.48	0.92231			37.48	0.90654			37.48	0.903314
	37.5	0.943876			37.5	0.936405			37.5	0.932309
	37.52	0.899869			37.52	0.948395			37.52	0.913285
	37.54	0.909143			37.54	0.921428			37.54	0.882296
	37.56	0.894182			37.56	0.939611			37.56	0.85357
	37.58	0.919335			37.58	0.934297			37.58	0.886338
	37.6	0.905512			37.6	0.938337			37.6	0.900189
	37.62	0.932283			37.62	0.936624			37.62	0.882727
	37.64	0.909668			37.64	0.928368			37.64	0.868068
	37.66	0.898469			37.66	0.931047			37.66	0.8782
	37.68	0.904418			37.68	0.938249			37.68	0.857181
	37.7	0.897594			37.7	0.941763			37.7	0.862625
	37.72	0.889851			37.72	0.961131			37.72	0.887146
	37.74	0.923622			37.74	0.917519			37.74	0.827755
	37.76	0.913517			37.76	0.943124			37.76	0.839181
	37.78	0.882108			37.78	0.954763			37.78	0.882727
	37.8	0.878084			37.8	0.942246			37.8	0.89162
	37.82	0.899694			37.82	0.953226			37.82	0.861169
	37.84	0.896938			37.84	0.937854			37.84	0.854002
	37.86	0.914217			37.86	0.946682			37.86	0.867745
	37.88	0.899213			37.88	0.928807			37.88	0.847588
	37.9	0.922922			37.9	0.941368			37.9	0.858906
	37.92	0.907524			37.92	0.925249			37.92	0.855942
	37.94	0.9014			37.94	0.929422			37.94	0.825546
	37.96	0.912861			37.96	0.930168			37.96	0.867259
	37.98	0.921479			37.98	0.949537			37.98	0.905794
	38	0.894094			38	0.944793			38	0.843816
	38.02	0.906562			38.02	0.936932			38.02	0.872379
	38.04	0.898075			38.04	0.942553			38.04	0.860792
	38.06	0.918766			38.06	0.936932			38.06	0.894691
	38.08	0.910542			38.08	0.915455			38.08	0.867152
	38.1	0.915617			38.1	0.945189			38.1	0.85093
	38.12	0.942957			38.12	0.958935			38.12	0.850714
	38.14	0.929571			38.14	0.953665			38.14	0.860684
	38.16	0.917804			38.16	0.934912			38.16	0.856966
	38.18	0.939501			38.18	0.95977			38.18	0.911776
	38.2	0.902362			38.2	0.930827			38.2	0.869954
	38.22	0.884296			38.22	0.938952			38.22	0.870816
	38.24	0.902493			38.24	0.931442			38.24	0.908003
	38.26	0.893045			38.26	0.966006			38.26	0.890272
	38.28	0.925897			38.28	0.925908			38.28	0.893236
	38.3	0.922047			38.3	0.947341			38.3	0.940825
	38.32	0.925766			38.32	0.974483			38.32	0.879871
	38.34	0.908618			38.34	0.947824			38.34	0.891997
	38.36	0.935521			38.36	0.944881			38.36	0.859876
	38.38	0.925722			38.38	0.942949			38.38	0.918782
	38.4	0.900394			38.4	0.947297			38.4	0.914093
	38.42	0.912336			38.42	0.935439			38.42	0.88332
	38.44	0.906212			38.44	0.945628			38.44	0.873026
	38.46	0.891251			38.46	0.954148			38.46	0.860146
	38.48	0.90748			38.48	0.939611			38.48	0.88014
	38.5	0.91168			38.5	0.93702			38.5	0.876475
	38.52	0.89685			38.52	0.919935			38.52	0.892105
	38.54	0.911592			38.54	0.943432			38.54	0.907626
	38.56	0.909624			38.56	0.932496			38.56	0.897224
	38.58	0.924497			38.58	0.940577			38.58	0.891889
	38.6	0.913911			38.6	0.940138			38.6	0.901805
	38.62	0.906343			38.62	0.927006			38.62	0.908434
	38.64	0.923666			38.64	0.951733			38.64	0.902183
	38.66	0.886089			38.66	0.937678			38.66	0.912961
	38.68	0.916317			38.68	0.926567			38.68	0.884613
	38.7	0.898469			38.7	0.95327			38.7	0.862355
	38.72	0.903587			38.72	0.948878			38.72	0.893182
	38.74	0.907393			38.74	0.938205			38.74	0.87114
	38.76	0.914873			38.76	0.943037			38.76	0.894045
	38.78	0.914567			38.78	0.944266			38.78	0.928752
	38.8	0.906212			38.8	0.941675			38.8	0.908596
	38.82	0.902056			38.82	0.959331			38.82	0.890218
	38.84	0.908005			38.84	0.919935			38.84	0.875397
	38.86	0.897113			38.86	0.952787			38.86	0.879978
	38.88	0.912292			38.88	0.936405			38.88	0.87405
	38.9	0.902712			38.9	0.949054			38.9	0.851523
	38.92	0.879921			38.92	0.968027			38.92	0.88332
	38.94	0.894707			38.94	0.962098			38.94	0.845001
	38.96	0.929746			38.96	0.959506			38.96	0.902937
	38.98	0.904374			38.98	0.957618			38.98	0.875397
	39	0.902975			39	0.987132			39	0.884074
	39.02	0.901444			39.02	0.974659			39.02	0.878523
	39.04	0.914873			39.04	0.946638			39.04	0.827001
	39.06	0.895101			39.06	0.961702			39.06	0.870493
	39.08	0.915529			39.08	0.923405			39.08	0.891889
	39.1	0.902406			39.1	0.941192			39.1	0.851253
	39.12	0.90643			39.12	0.92402			39.12	0.867583
	39.14	0.871041			39.14	0.950854			39.14	0.86381
	39.16	0.919554			39.16	0.929158			39.16	0.866936
	39.18	0.901094			39.18	0.928851			39.18	0.881973
	39.2	0.881846			39.2	0.938162			39.2	0.878308
	39.22	0.896019			39.22	0.926962			39.22	0.874212
	39.24	0.916754			39.24	0.938425			39.24	0.868499
	39.26	0.919423			39.26	0.945847			39.26	0.900512
	39.28	0.91636			39.28	0.965655			39.28	0.88914
	39.3	0.912861			39.3	0.936668			39.3	0.889733
	39.32	0.905074			39.32	0.946331			39.32	0.870008
	39.34	0.907655			39.34	0.986165			39.34	0.869739
	39.36	0.890289			39.36	0.936537			39.36	0.872218
	39.38	0.914129			39.38	0.933199			39.38	0.887739
	39.4	0.892476			39.4	0.909921			39.4	0.890919
	39.42	0.892782			39.42	0.929905			39.42	0.874158
	39.44	0.90315			39.44	0.951381			39.44	0.903153
	39.46	0.936177			39.46	0.937591			39.46	0.854271
	39.48	0.924234			39.48	0.943168			39.48	0.882296
	39.5	0.906562			39.5	0.931354			39.5	0.881056
	39.52	0.927909			39.52	0.926786			39.52	0.869577
	39.54	0.926378			39.54	0.922746			39.54	0.881703
	39.56	0.909011			39.56	0.928543			39.56	0.883104
	39.58	0.891514			39.58	0.961307			39.58	0.859175
	39.6	0.913473			39.6	0.899337			39.6	0.910967
	39.62	0.893526			39.62	0.929202			39.62	0.885206
	39.64	0.895669			39.64	0.942861			39.64	0.836109
	39.66	0.901619			39.66	0.942422			39.66	0.852439
	39.68	0.895451			39.68	0.916158			39.68	0.919968
	39.7	0.906518			39.7	0.931047			39.7	0.875451
	39.72	0.882721			39.72	0.922526			39.72	0.913824
	39.74	0.90643			39.74	0.943651			39.74	0.964969
	39.76	0.913342			39.76	0.935702			39.76	0.976125
	39.78	0.900569			39.78	0.924722			39.78	1.01741
	39.8	0.903631			39.8	0.933023			39.8	1.05648
	39.82	0.889414			39.82	0.932759			39.82	1.07723
	39.84	0.907743			39.84	0.92806			39.84	1.08084
	39.86	0.916229			39.86	0.939347			39.86	1.09539
	39.88	0.909186			39.88	0.947956			39.88	1.03643
	39.9	0.918329			39.9	0.911986			39.9	1.06483
	39.92	0.916229			39.92	0.935043			39.92	1.06182
	39.94	0.905118			39.94	0.930036			39.94	1.02404
	39.96	0.933552			39.96	0.940753			39.96	1.03083
[truncated: 6,002 more rows]
