# Supplementary material for: Piezo1 is the cardiac mechanosensor that initiates the cardiomyocyte hypertrophic response to pressure overload in adult mice
Source: Nat Cardiovasc Res. 2022 Jun 13;1(6):577–91. doi: 10.1038/s44161-022-00082-0 (PMC11358016; doi:10.1038/s44161-022-00082-0)
Supplement: Supplementary file 19 — Statistical source data. [file 44161_2022_82_MOESM19_ESM.xlsx]

## Sheet: Ex Fig6
Extended Data Fig6B		BW
	Sham							TAC
P1fl/flMCM+/-	30.7	31.1	30.6	29.2	29.8			30.4	31.1	30.1	30.5	29.5
αMHC-MCM+/-	28.9	29.1	30.9	29.2	30.3	31.5		29.8	30.2	30.6	29.3	30.2	29.6
Piezo1 KO	30.6	29.2	30.3	29.1	29.8	28.6		29.5	29.9	30.1	30.1	30.9	28.9
Extended Data Fig6C		HW
P1fl/flMCM+/-	139.8	141	139.3	138	141.2			142.9	138.8	141.9	139.9	142.1
αMHC-MCM+/-	140.3	138.6	141.1	140.7	141.3	138.5		139	141.7	139.7	141.4	139.8	135.3
Piezo1 KO	140.5	139.6	138.5	140.2	138.5	136.8		139.6	137.9	140.9	139.6	140.5	138.2
Extended Data Fig6D		LVW
P1fl/flMCM+/-	101.8	106.3	102.3	105.5	105			108.8	100.4	103.1	106.8	108.3
αMHC-MCM+/-	105.7	104.4	105.3	106.2	103.8	102.4		105.2	107	103	103.9	101.6	103.2
Piezo1 KO	102.5	105.6	103.5	108.6	100.7	102.3		102.8	104.3	102.9	106.3	107	108.5
Extended Data Fig6E		HW/BW
P1fl/flMCM+/-	4.55375	4.53376	4.55229	4.72603	4.73826			4.70066	4.46302	4.71429	4.58689	4.81695
αMHC-MCM+/-	4.85467	4.76289	4.56634	4.81849	4.66337	4.39683		4.66443	4.69205	4.56536	4.82594	4.62914	4.57095
Piezo1 KO	4.5915	4.78082	4.57096	4.81787	4.64765	4.78322		4.7322	4.61204	4.68106	4.63787	4.54693	4.78201
Extended Data Fig6F		LVW/BW
P1-Oil	3.31596	3.41801	3.34314	3.61301	3.52349			3.57895	3.2283	3.42525	3.50164	3.67119
Mer-Tam	3.65744	3.58763	3.40777	3.63699	3.42574	3.25079		3.5302	3.54305	3.36601	3.54608	3.36424	3.48649
P1-Tam	3.34967	3.61644	3.41584	3.73196	3.37919	3.57692		3.48475	3.48829	3.4186	3.53156	3.46278	3.75433
Extended Data Fig6G		LVW/TL
P1fl/flMCM+/-	5.68715	5.93855	5.77966	5.96045	5.86592			6.11236	5.67232	5.79213	5.96648	6.15341
αMHC-MCM+/-	5.90503	5.86517	5.88268	5.96629	5.89773	5.81818		5.9435	5.97765	5.88571	5.80447	5.74011	5.83051
Piezo1 KO	5.72626	6.03429	5.84746	6.17045	5.6573	5.77966		5.77528	5.89266	5.7486	6.00565	6.11429	6.16477
