# Supplementary material for: Piezo1 is the cardiac mechanosensor that initiates the cardiomyocyte hypertrophic response to pressure overload in adult mice
Source: Nat Cardiovasc Res. 2022 Jun 13;1(6):577–91. doi: 10.1038/s44161-022-00082-0 (PMC11358016; doi:10.1038/s44161-022-00082-0)
Supplement: Supplementary file 20 — Statistical source data. [file 44161_2022_82_MOESM20_ESM.xlsx]

## Sheet: Ex Fig7
Extended Data Fig7A	Cacna1C
	Sham							TAC						p=
αMHC-MCM+/-	0.999052	0.961629	0.903414	1.18337	0.952532			0.750148	0.799309	0.616502	0.790818	0.810413		<0.01
Piezo1 KO	0.881872	1.12623	0.878227	1.1179	0.995765			1.14163	1.09468	1.09995	1.04201	0.910362		0.8028
Extended Data Fig7B	Cacna1H
	Sham							TAC						p=
αMHC-MCM+/-	1.05328	0.697493	0.884669	1.43241	0.932149			0.629683	0.59258	0.393994	0.396346	0.521448		0.0188
Piezo1 KO	0.80702	0.827587	1.11095	1.40677	0.831385			0.817179	1.23092	1.13391	0.661285	0.768014		0.9522
Extended Data Fig7D	Cacna1C (Cav1.2)
	Sham							TAC						p=
αMHC-MCM+/-	0.82663	0.880608	0.943514	1.1303	1.03275	1.1862		0.961253	1.12498	1.16537	1.18423	1.04098	1.22398	0.1317
Piezo1 KO	1.35134	0.995363	0.929669	0.988185	0.98523	1.10155		1.0384	1.05098	1.11874	0.915964	1.2618	0.996267	0.9496
Extended Data Fig7E	Cacna H (Cav3.2)
	Sham							TAC						p=
αMHC-MCM+/-	1.01253	1.0771	0.9164	0.983503	0.99557	1.01489		1.05239	1.24616	1.06964	0.939341	1.22448	1.05336	0.6477
Piezo1 KO	0.757637	0.824514	0.940664	1.27663	0.958346	1.24221		1.2826	1.04045	1.01007	0.995961	1.13634	0.863901	0.91
