# Supplementary material for: Piezo1 is the cardiac mechanosensor that initiates the cardiomyocyte hypertrophic response to pressure overload in adult mice
Source: Nat Cardiovasc Res. 2022 Jun 13;1(6):577–91. doi: 10.1038/s44161-022-00082-0 (PMC11358016; doi:10.1038/s44161-022-00082-0)
Supplement: Supplementary file 22 — Statistical source data. [file 44161_2022_82_MOESM22_ESM.xlsx]

## Sheet: Ex Table1
Echocardiography		14 days
		Sham							TAC						p=
HR (bpm)	WT	479	510	489	436	482	436		529	489	505	511	464	498	0.561
	P1-Tdtomato	483	516	504	504	470	456		497	521	419	508	577	442	0.9944
LVEDV (µl)	WT	112.1	84.97	76.95	99.23	70.72	67.6		81.07	93.41	86.89	81.79	92.9	72.63	0.9998
	P1-Tdtomato	97.11	93.33	79.88	84.83	86.98	77.48		95.35	87.58	90.71	102.81	85.4	93.6	0.771
LVESV (µl)	WT	54.1	40.08	32.67	35.12	22.31	22.78		27.9	43.54	33.12	29.71	21.56	22.8	0.7678
	P1-Tdtomato	40.45	42.27	34.01	25.42	36.71	32.79		28.46	27.24	38.91	35.87	31.42	44.7	0.9981
LVEF (%)	WT	52	53	58	65	68	66		66	53	62	64	77	69	0.623
	P1-Tdtomato	58	55	57	70	58	58		70	69	57	65	63	52	0.8348
CO (ml/min)	WT	27.76	22.89	21.65	27.95	23.33	19.54		28.13	24.39	27.15	26.61	33.1	24.81	0.452
	P1-Tdtomato	27.37	26.35	23.12	29.94	23.63	20.38		33.25	31.44	21.71	34.01	31.15	21.61	0.401
h (mm)	WT	0.854	0.863	0.736	0.795	0.746	0.703		0.889	0.894	0.967	0.995	0.96	1.116	0.0005
	P1-Tdtomato	0.864	0.68	0.779	0.754	0.759	0.783		0.907	1.041	0.993	0.931	0.968	1.03	0.0001
r (mm)	WT	2.28	2.188	1.979	2.199	1.9	1.828		2.03	2.11	2.016	1.96	2.048	1.872	0.8052
	P1-Tdtomato	2.121	1.989	1.966	2.011	2.027	1.988		2.055	2.026	2.064	2.107	1.98	2.144	0.8843
h/r	WT	0.374	0.394	0.372	0.362	0.393	0.385		0.438	0.424	0.48	0.508	0.469	0.55	<0.0001
	P1-Tdtomato	0.407	0.342	0.396	0.375	0.375	0.394		0.442	0.514	0.481	0.442	0.489	0.48	0.0002
LV mass (mg)	WT	104.6	84.2	71.3	89	69.8	65.1		90.9	100.7	108.5	109.3	113	118	0.0012
	P1-Tdtomato	100	78.4	79.6	79.3	81.2	76.8		107.9	118.8	113.8	116.5	109.2	117	0.0002
Hemodynamic parameter		14 days
HR (bpm)		Sham								TAC							p=
	WT	500	470	500	510	489	504	510		510	520	490	500	523	470	515	0.8533
	P1-Tdtomato	510	510	490	500	520	480	480		500	498	510	479	490	500	490	0.9763
LVSP (mmHg)	WT	105	100	115	100	114	98	109		160	170	175	150	152	168	172	<0.0001
	P1-Tdtomato	92	98	104	100	113	102	122		163	140	145	172	167	163	175	<0.0001
dP/dtmax (mmHg/s)	WT	9012	9190	10923	9634	8567	10098	9234		9980	10111	9546	10235	8370	9078	10567	0.9695
	P1-Tdtomato	9844	9549	9512	9078	9468	11012	8679		10109	9689	9213	9348	8790	9400	10794	0.9999
dP/dtmin (mmHg/s)	WT	-8890	-8734	-9678	-9012	-8910	-10453	-9567		-9612	-9456	-9234	-11023	-8012	-8923	-9560	0.9974
	P1-Tdtomato	-9409	-9134	-8956	-8934	-8912	-11012	-8236		-9256	-8900	-9127	-9412	-8456	-9327	-11001	0.9908
Anatomical parameter		14 days
BW (g)		Sham									TAC											p=
	WT	29	28.5	30	26.5	30	29	28.5			28	27.5	27	30	28.5	30	28					0.9588
	P1-Tdtomato	31	29	29.6	26	27	29	28	28.5		27	28.8	27	28.6	27.4	27.3	31	30	29.5	28.5	27	0.9959
HW (mg)	WT	124	128	129	120	139	129	132			156	160	138	168	172	168	165					<0.0001
	P1-Tdtomato	127	125	129	127	138	137	139	128		146	149	152	178	179	163	184	173	170	162	135	<0.0001
LVW (mg)	WT	85	84	106	80	100	99	101			134	140	110	139	145	140	142					<0.0001
	P1-Tdtomato	84	88	105	93	94	95	97	99		120	124	119	145	143	139	140	138	140	130	118	<0.0001
HW/BW (mg/g)	WT	4.74453	4.8227	4.64844	4.73469	4.70588	4.46154	4.59364			6.5942	6.24	6.05469	6.16858	5.92308	5.99278	5.99291					<0.0001
	P1-Tdtomato	4.73251	4.71014	4.57237	4.77352	4.83516	4.82456	4.74638			5.66667	5.83039	5.4878	5.72491	5.44484	5.71918	5.39216	5.23622	5.1711			<0.0001
LVW/BW (mg/g)	WT	3.39416	3.47518	3.32031	3.42857	3.27731	3.23077	3.42756			5.14493	5.12	5.03906	4.78927	4.61538	4.51264	4.57447					<0.0001
	P1-Tdtomato	3.49794	3.55072	3.38816	3.51916	3.58974	3.50877	3.26087			4.40741	4.4523	4.22764	4.23792	4.23487	4.21233	4.9876	5.1289	4.98			<0.0001
LVW/TL (mg/mm)	WT	4.9	4.83	6.1	4.62	5.68	5.63	5.77			7.7	8.1	6.32	7.94	8.33	8.1	8.11					<0.0001
	P1-Tdtomato	4.8	5.1	5.93	5.38	5.3	5.4	5.48	5.67		6.9	7.17	6.92	8.33	8.27	8.04	7.91	7.84	7.9	7.39	5.75	<0.0001
LW/BW (mg/g)	WT	5.06897	5.12281	4.9	5.39623	4.9	4.93103	5.08772			5.17857	5.30909	5.40741	4.86667	5.08772	5	5.25					0.8352
	P1-Tdtomato	4.74194	5	4.96622	5.61538	5.40741	4.93103	5.17857	5.15789		5.37037	5.06944	5.33333	5.13986	5.32847	5.31136	4.74194	4.83333	4.94915	5.19298	5.25926	0.999
Assessment of cardiac fibrosis
Fibrosis areas (%)		Sham						TAC					p=
	WT	4.234	4.578	4.989	3.908	3.789		11.655	12.789	10.984	10.567	14.123	<0.0001
	P1-Tdtomato	4.796	3.896	4.568	5.012	4.078		11.901	13.678	14.012	11.125	9.678	<0.0001
Collagen III mRNA expression (fold change)	WT	0.723898	1.17871	0.997661	1.35345	0.746283		4.58365	4.00237	3.41251	5.41599	4.22753	<0.0001
	P1-Tdtomato	1.14525	0.86138	0.607718	1.37355	1.0121		4.679	2.992	6.205	5.057	5.482	<0.0001
