# Supplementary material for: Piezo1 is the cardiac mechanosensor that initiates the cardiomyocyte hypertrophic response to pressure overload in adult mice
Source: Nat Cardiovasc Res. 2022 Jun 13;1(6):577–91. doi: 10.1038/s44161-022-00082-0 (PMC11358016; doi:10.1038/s44161-022-00082-0)
Supplement: Supplementary file 23 — Statistical source data. [file 44161_2022_82_MOESM23_ESM.xlsx]

## Sheet: Ex Table2
LVH markers
2 days LV-ANP	Sham						TAC					p=
WT	0.647251	1.1332	1.36034	1.08601	0.773194		10.0015	8.8682	13.2295	8.32584	7.29969	0.000994432
P1-Tdtomato	0.936007	0.934487	1.12951				12.5781	10.7797	8.05036			0.018578
BNP
WT	0.941447	0.942541	1.04965	0.808429	1.25793		6.53287	6.31005	7.53834	6.97719	7.89452	<0.0001
P1-Tdtomato	1.21518	1.01751	0.767308				6.87359	6.31717	5.30047			0.00497576
α-SK
WT	0.698631	1.0594	0.962315	1.18801	1.09165		5.68046	5.59667	4.85457	5.52992	4.74671	<0.0001
P1-Tdtomato	0.92377	1.11102	0.965209				5.15289	5.52371	3.75784			0.0184069
14 days LV-ANP
WT	0.789275	1.0644	1.43904	0.988648	0.718637		11.0164	11.6436	9.49776	7.79768	10.5499	0.000122076
P1-Tdtomato	0.65586	1.0969	1.2423	1.00494			11.3379	6.92596	9.09613	11.6578		0.00386338
BNP
WT	1.12492	1.16359	0.717527	0.916197	1.07777		4.85878	4.51589	6.23425	5.91701	6.28178	0.000149529
P1-Tdtomato	0.751232	1.03183	1.17952	1.03742			4.37782	6.85851	6.99194	4.30167		0.00793103
α-SK
WT	0.759965	1.17775	1.01117	0.825147	1.22597		5.32429	4.52699	4.40094	4.42152	5.83693	<0.0001
P1-Tdtomato	0.954012	1.19465	1.06983	0.781513			5.51856	4.1391	3.72275	4.40291		0.00211804
2 days CMs-ANP	Sham						TAC
WT	0.726735	1.15742	1.24092	1.08497	0.789961		8.44163	10.4627	9.49249	9.92246	10.6804	<0.0001
P1-Tdtomato	0.990485	2.50796	1.3281				10.5135	12.673	8.08961			0.0140186
BNP
WT	1.20446	0.973331	1.12446	0.790044	0.907707		6.24806	6.51432	10.334	6.56883	6.70216	0.00115387
P1-Tdtomato	1.10956	0.887058	1.00758				7.64297	11.9166	6.65442			0.0407141
α-SK
WT	1.15048	1.05074	0.792626	0.739768	1.26639		3.95397	5.81498	4.31384	3.37993	4.50769	0.000730913
P1-Tdtomato	1.06375	0.873214	1.06304				3.50807	3.26029	4.33212			0.0117143
14 days CMs-ANP
WT	0.702731	1.23532	1.18513	1.17862	0.698203		9.63151	7.10634	6.80585	10.7284	11.3345	0.000825204
P1-Tdtomato	1.22767	0.921477	0.747889	1.10296			11.3695	10.9117	8.26585	6.85544		0.00422983
BNP
WT	0.957825	0.687954	0.977791	1.10214	1.27429		5.12331	7.0547	5.56773	9.49413	9.81823	0.00260156
P1-Tdtomato	1.25565	0.878169	0.801711	1.06447			7.59498	7.77141	10.748	7.16077		0.00269117
α-SK
WT	1.09707	1.07303	0.644328	0.995815	1.18976		3.27957	4.09534	5.57614	4.17199	5.77583	0.00132307
P1-Tdtomato	1.25574	1.03103	0.698176	1.01505			3.67431	2.51912	4.86565	4.19595		0.00886449
