# Supplementary material for: Piezo1 is the cardiac mechanosensor that initiates the cardiomyocyte hypertrophic response to pressure overload in adult mice
Source: Nat Cardiovasc Res. 2022 Jun 13;1(6):577–91. doi: 10.1038/s44161-022-00082-0 (PMC11358016; doi:10.1038/s44161-022-00082-0)
Supplement: Supplementary file 24 — Statistical source data. [file 44161_2022_82_MOESM24_ESM.xlsx]

## Sheet: Ex table3
Echocardiography
		Sham							TAC						p=
HR (bpm)	P1fl/flMCM+/-	478	472	449	473	477	461		482	460	462	519	456	385	0.9982
	αMHC-MCM+/-	498	449	468	442	486	511		522	472	520	500	529	437	0.8558
	Piezo1 KO	489	478	461	479	468	503		385	452	465	469	503	488	0.8932
LVEDV (µl)	P1fl/flMCM+/-	100.1	103.1	75.1	99.9	97	96.1		138	129.2	135.7	80.9	119.6	90	0.1551
	αMHC-MCM+/-	109	90	93	107.5	93.8	113		108.1	109.3	141.2	116.3	113.1	108.8	0.4475
	Piezo1 KO	109	105	99.8	90	93	104.6		101.8	138.6	112.7	108.3	104.6	107.8	0.6763
LVESV (µl)	P1fl/flMCM+/-	50.83	53.25	25.74	54.1	47.84	49.53		67.2	70.21	65.5	38.99	58.79	27.55	0.8378
	αMHC-MCM+/-	45.05	56.13	52.24	54.21	40.59	58.64		51.5	48.61	71.51	63.59	58.69	43.62	0.9693
	Piezo1 KO	45.05	50.83	49.53	54.1	52.24	51.13		50.74	72.6	53.61	30.77	51.13	40.29	>0.9999
LVEF (%)	P1fl/flMCM+/-	49	48	66	46	51	48		51	46	52	52	51	69	0.9935
	αMHC-MCM+/-	59	51	55	50	57	48		52	56	49	45	48	60	0.9981
	Piezo1 KO	59	52	50	52	52	51		50	44	52	72	51	63	0.9834
CO (ml/min)	P1fl/flMCM+/-	23.56	23.53	22.17	21.66	23.44	21.48		34.14	27.12	32.44	21.74	27.72	24.05	0.1817
	αMHC-MCM+/-	31.86	26.48	30.25	23.54	25.89	27.81		29.57	28.65	36.22	26.38	28.76	28.47	0.932
	Piezo1 KO	31.28	25.89	23.15	27.76	26.8	26.91		19.65	27.49	27.47	36.36	26.91	32.96	0.9808
h (mm)	P1fl/flMCM+/-	0.761	0.694	0.717	0.795	0.836	0.723		0.975	1.019	0.934	0.926	0.967	0.814	0.0006
	αMHC-MCM+/-	0.837	0.813	0.681	0.707	0.781	0.742		0.956	0.979	1.092	0.997	1.035	0.9	<0.0001
	Piezo1 KO	0.837	0.761	0.723	0.854	0.681	0.758		0.854	0.693	0.842	0.649	0.758	0.731	0.9989	0.0006
r (mm)	P1fl/flMCM+/-	2.072	2.102	1.905	2.137	2.109	2.059		2.417	2.363	2.335	1.992	2.151	1.887	0.5584
	αMHC-MCM+/-	2.316	2.339	2.233	2.246	1.998	2.192		2.115	2.104	2.431	2.168	2.163	2.161	0.9985
	Piezo1 KO	2.316	2.072	2.059	2.28	2.233	2.183		2.256	2.409	2.392	2.234	2.183	2.238	0.8078
h/r	P1fl/flMCM+/-	0.367	0.33	0.376	0.372	0.396	0.351		0.403	0.431	0.4	0.465	0.45	0.431	0.0036
	αMHC-MCM+/-	0.361	0.347	0.305	0.315	0.391	0.339		0.452	0.465	0.449	0.46	0.478	0.416	<0.0001
	Piezo1 KO	0.361	0.367	0.351	0.374	0.305	0.347		0.378	0.288	0.352	0.29	0.347	0.327	0.7825	<0.0001
LV mass (mg)	P1fl/flMCM+/-	91.4	83.2	70.6	92.6	96.7	83.4		140.5	142.3	136.8	97.3	138.4	99.2	0.0001
	αMHC-MCM+/-	97.7	98.5	86.3	82.3	92	94		125.8	131.6	163	138.2	140.7	114.9	<0.0001
	Piezo1 KO	97.7	95.8	86.5	104.6	80.9	89.6		96.2	95.8	98	75.6	89.6	86	0.9996	0.0006
Hemodynamic parameter
		Sham								TAC							p=
HR (bpm)	P1fl/flMCM+/-	510	518	506	520	480	500			510	520	509	490	509	485		>0.9999
	αMHC-MCM+/-	498	502	532	540	520	510	516		530	490	500	544	534	520	497	0.3454
	Piezo1 KO	490	495	505	500	520	510	500		490	510	500	489	523	532	483	0.9957
LVSP (mmHg)	P1fl/flMCM+/-	100	95	101	108	110	100			165	171	165	160	170	158		<0.0001
	αMHC-MCM+/-	100	105	101	100	103	102	100		170	165	167	159	163	165	155	<0.0001
	Piezo1 KO	99	100	104	102	104	98	116		165	158	163	160	178	154	170	<0.0001
dP/dtmax (mmHg/s)	P1fl/flMCM+/-	9354	9098	11989	9634	8790	11234			9867	11237	10111	9231	10989	8267		>0.9999
	αMHC-MCM+/-	9400	10794	12009	8690	8478	9891	9267		11289	12890	8734	9349	8523	9027	8980	>0.9999
	Piezo1 KO	12898	8679	10109	9689	9213	9348	8790		9400	10794	12009	8690	8478	9891	9267	>0.9999
dP/dtmin (mmHg/s)	P1fl/flMCM+/-	-8909	-8890	-9823	-9156	-8045	-11089			-9178	-10980	-9267	-8900	-11000	-8512		0.9971
	αMHC-MCM+/-	-11012	-8236	-11078	-8453	-8690	-9567	-9012		-11034	-11989	-8512	-8900	-8319	-8923	-8456	0.997
	Piezo1 KO	-9012	-11909	-9108	-8610	-8489	-9412	-9012		-11878	-11001	-9409	-9134	-8956	-8934	-8912	0.9907
Anatomical parameter
		Sham								TAC										p=
BW (g)	P1fl/flMCM+/-	28.5	29.6	28.3	29	28.3	29			29	28.7	28	30	29.3	28.6					>0.9999
	αMHC-MCM+/-	27.6	27.4	26.7	28.8	31.8	31.3	28		27.2	28.9	28.2	28.2	27.5	30.2	26	29.7			0.9343
	Piezo1 KO	27.8	28.6	28.9	28.6	30.5	29.8	30.2		29.5	28.4	29.8	30	29	29.3	30.3	30.1	30.8	30.6	0.9103
HW (mg)	P1fl/flMCM+/-	140	145	140	143	138	140			175	182	179	168	180	183.7					<0.0001
	αMHC-MCM+/-	130.8	131.5	131.5	138.4	147.7	143.2	140.5		164.3	172.3	172.8	168.3	168.8	178.8	167.3	170.2			<0.0001
	Piezo1 KO	135	136	138	143	138.7	135.7	137.2		153	152	160	155	160.1	147.2	160	160	163.2	158.2	<0.0001	<0.0001
LVW (mg)	P1fl/flMCM+/-	98	105	97	100	94	98			145	140	143	140	150	136.2					<0.0001
	αMHC-MCM+/-	95.6	94.7	90.3	100.2	108	102.5	103.5		135.5	143.5	146.8	142.5	136.5	148.9	129.5	138.8			<0.0001
	Piezo1 KO	100	105	100	103	103.1	99.7	101.2		121	119	126	120	120.2	118.7	122	127	128.2	123.1	<0.0001	<0.0001
HW/BW (mg/g)	P1fl/flMCM+/-	4.91228	4.89865	4.947	4.93103	4.87633	4.82759			6.03448	6.34146	6.39286	5.6	6.14334	6.42308					<0.0001
	αMHC-MCM+/-	4.73913	4.79927	4.92509	4.80556	4.64465	4.57508	5.01786		6.04044	5.96194	6.12766	5.96809	6.13818	5.92053	6.43462	5.73064			<0.0001
	Piezo1 KO	4.85612	4.75524	4.77509	5	4.54754	4.55369	4.54305		5.18644	5.35211	5.36913	5.16667	5.52069	5.02389	5.28053	5.48173	5.2987	5.16993	<0.0001	<0.0001
LVW/BW (mg/g)	P1fl/flMCM+/-	3.4386	3.5473	3.42756	3.44828	3.32155	3.37931			5	4.87805	5.10714	4.66667	5.11945	4.76224					<0.0001
	αMHC-MCM+/-	3.46377	3.4562	3.31461	3.47917	2.85061	2.95046	3.54643		4.98162	4.9654	5.20567	5.05319	4.96364	4.93046	4.98077	4.6734			<0.0001
	Piezo1 KO	3.59712	3.67133	3.46021	3.6014	3.38033	3.34564	3.35099		4.10169	4.19014	4.22819	4	4.14483	4.05119	3.89776	4.0836	3.90854	3.89557	<0.0001	<0.0001
LVW/TL (mg/mm)	P1fl/flMCM+/-	5.6	6.03448	5.54286	5.71429	5.4023	5.63218			8.28571	8.04598	8.21839	7.95455	8.52273	7.73864					<0.0001
	αMHC-MCM+/-	5.46286	5.44253	5.18966	5.75862	6.13636	5.79096	5.84746		7.87791	8.15341	8.38857	8.18966	8.02941	8.31844	7.70833	7.84181			<0.0001
	Piezo1 KO	5.78035	6	5.71429	5.91954	5.79213	5.63277	5.75		6.75978	6.72316	7.03911	6.59341	6.75281	6.70621	6.81564	7.34104	7.04396	6.76374	<0.0001	<0.0001
LW/BW (mg/g)	P1fl/flMCM+/-	5.08772	5	4.947	4.89655	5.26502	4.7931			5	5.19164	5.07143	4.66667	4.81229	5.13986					>0.9999
	αMHC-MCM+/-	5.14493	5.29197	5.58052	4.96528	4.59119	4.53674	5		5.25735	5.0519	5.28369	5.21277	5.12727	4.63576	5.30769	4.88216			0.988
	Piezo1 KO	5.32374	5	5.0865	5.06993	4.59016	5	4.7351		4.84746	5.21127	4.83221	4.83333	4.82759	5.05119	4.71947	4.95017	4.61039	4.57516	0.8941
